# Supplementary material for: Motor expertise facilitates the accuracy of state extrapolation in perception
Source: PLoS One. 2017 Nov 6;12(11):e0187666. doi: 10.1371/journal.pone.0187666 (PMC5673241; doi:10.1371/journal.pone.0187666)
Supplement: S1 File — (ZIP) [file pone.0187666.s001.zip]

Archive with 11 entries (10 files):
- Data/
- Data/Data00_MetaData.csv
- Data/Data01_FamiliarizationStimuli.csv
- Data/Data02a_PredErr_NoFeedback.csv
- Data/Data02b_PredErr_VF_MF.csv
- Data/Data03a_MotorControlPerformance.csv
- Data/Data03b_MotorControlPerformance.csv
- Data/Data04_ExtrapolationHorizon.csv
- Data/Data05a_TrialRating.csv
- Data/Data05b_TrialRating_ModelPrediction.csv
- Data/Data06_DaysSinceSkillAcquisition.csv
