# Supplementary material for: Motor expertise facilitates the accuracy of state extrapolation in perception
Source: PLoS One. 2017 Nov 6;12(11):e0187666. doi: 10.1371/journal.pone.0187666 (PMC5673241; doi:10.1371/journal.pone.0187666)
Supplement: S1 File — (ZIP) [file pone.0187666.s001.zip › Data/Data00_MetaData.csv]

Subject	Group	Age	Gender
1	M	25	2
2	M	24	2
3	M	27	1
4	M	29	1
5	M	24	1
6	M	25	2
7	M	33	1
8	M	22	1
9	M	28	1
10	V	26	1
11	V	26	1
12	V	27	2
13	V	24	2
14	V	30	1
15	V	31	1
16	V	28	1
17	V	22	1
18	V	26	2
19	V	19	2
