# Supplementary material for: Motor expertise facilitates the accuracy of state extrapolation in perception
Source: PLoS One. 2017 Nov 6;12(11):e0187666. doi: 10.1371/journal.pone.0187666 (PMC5673241; doi:10.1371/journal.pone.0187666)
Supplement: S1 File — (ZIP) [file pone.0187666.s001.zip › Data/Data01_FamiliarizationStimuli.csv]

Subject	Group	Block	Trial	maPA	maPAV	maPAA
1	M	1	1	0.347767360191062	0.502954808757435	0.772646193327217
2	M	1	1	0.257776498366323	0.587092763047658	1.45533395206844
3	M	1	1	0.38373384641262	0.454098796680692	0.566115259217861
4	M	1	1	0.352514318954527	0.423137950324032	0.837085195635918
5	M	1	1	0.251019703565334	0.404168211518764	0.607544469243131
6	M	1	1	0.157887802854514	0.249847249640318	0.880959162719974
7	M	1	1	0.409611777202249	0.622197256984323	1.94268247626211
8	M	1	1	0.351271919082326	0.412343095817626	0.73995847994984
9	M	1	1	0.168699528126502	0.217776459195653	1.04920577192533
10	V	1	1	0.126432851976425	0.337410410230186	0.922715425179604
11	V	1	1	0.126432851976425	0.337410410230186	0.922715425179604
12	V	1	1	0.126432851976425	0.337410410230186	0.922715425179604
13	V	1	1	0.126432851976425	0.337410410230186	0.922715425179604
14	V	1	1	0.126432851976425	0.337410410230186	0.922715425179604
15	V	1	1	0.126432851976425	0.337410410230186	0.922715425179604
16	V	1	1	0.126432851976425	0.337410410230186	0.922715425179604
17	V	1	1	0.126432851976425	0.337410410230186	0.922715425179604
18	V	1	1	0.126432851976425	0.337410410230186	0.922715425179604
19	V	1	1	0.126432851976425	0.337410410230186	0.922715425179604
1	M	1	2	0.256523766347315	0.24112630344576	0.520134233778747
2	M	1	2	0.196953802713475	0.458369717826482	1.9839070611665
3	M	1	2	0.282475882912973	1.19492388279967	3.35825511264915
4	M	1	2	0.462689857024258	0.329138940220095	1.08475790132097
5	M	1	2	0.180216000428855	0.323261918120027	1.17598554560427
6	M	1	2	0.194319738390182	0.333475163424989	1.27955955036239
7	M	1	2	0.516848707672842	0.4713210598854	1.81305823810537
8	M	1	2	0.385850026801392	0.585838354212903	1.33399268761526
9	M	1	2	0.160429856577765	0.351294229668298	1.17011971056989
10	V	1	2	0.164024907466945	0.518803189297639	1.42829971926133
11	V	1	2	0.164024907466945	0.518803189297639	1.42829971926133
12	V	1	2	0.164024907466945	0.518803189297639	1.42829971926133
13	V	1	2	0.164024907466945	0.518803189297639	1.42829971926133
14	V	1	2	0.164024907466945	0.518803189297639	1.42829971926133
15	V	1	2	0.164024907466945	0.518803189297639	1.42829971926133
16	V	1	2	0.164024907466945	0.518803189297639	1.42829971926133
17	V	1	2	0.164024907466945	0.518803189297639	1.42829971926133
18	V	1	2	0.164024907466945	0.518803189297639	1.42829971926133
19	V	1	2	0.164024907466945	0.518803189297639	1.42829971926133
1	M	1	3	0.119618296323887	0.136079426603311	0.378638455274593
2	M	1	3	0.523232776487127	0.385238169498812	1.62487659010806
3	M	1	3	0.163533757684533	0.349061928403312	1.29240480899652
4	M	1	3	0.378886945354414	0.436977680252969	0.897493589557661
5	M	1	3	0.162836870870814	0.359378517506601	1.27113693298495
6	M	1	3	0.190409927293535	0.311523287319912	1.18948088518765
7	M	1	3	0.237248122979599	0.524249279516417	2.12432893661967
8	M	1	3	0.162718244674173	0.238123255253782	1.00528859822901
9	M	1	3	0.323436635100114	0.389624928237829	0.977855989054311
10	V	1	3	0.259243143696947	0.552777433359378	1.87070530910691
11	V	1	3	0.259243143696947	0.552777433359378	1.87070530910691
12	V	1	3	0.259243143696947	0.552777433359378	1.87070530910691
13	V	1	3	0.259243143696947	0.552777433359378	1.87070530910691
14	V	1	3	0.259243143696947	0.552777433359378	1.87070530910691
15	V	1	3	0.259243143696947	0.552777433359378	1.87070530910691
16	V	1	3	0.259243143696947	0.552777433359378	1.87070530910691
17	V	1	3	0.259243143696947	0.552777433359378	1.87070530910691
18	V	1	3	0.259243143696947	0.552777433359378	1.87070530910691
19	V	1	3	0.259243143696947	0.552777433359378	1.87070530910691
1	M	1	4	0.165742877107312	0.245016935477107	0.799278483750818
2	M	1	4	0.193915089073634	0.28463691112857	1.51402280387443
3	M	1	4	0.197055695647877	0.16082490760495	0.412207810238058
4	M	1	4	0.156420646615875	0.235964719229428	0.723788252673231
5	M	1	4	0.202462392026183	0.352507839275898	1.18910181227826
6	M	1	4	0.203549353509942	0.360712460919854	1.35010721820375
7	M	1	4	0.19932974633365	0.460437211983545	1.6262868398283
8	M	1	4	0.379287754406652	0.609296540445997	1.34207557705014
9	M	1	4	0.300264427099529	0.637302421097324	1.28729209918443
10	V	1	4	0.201695373870404	0.45762344193405	1.64009859025979
11	V	1	4	0.201695373870404	0.45762344193405	1.64009859025979
12	V	1	4	0.201695373870404	0.45762344193405	1.64009859025979
13	V	1	4	0.201695373870404	0.45762344193405	1.64009859025979
14	V	1	4	0.201695373870404	0.45762344193405	1.64009859025979
15	V	1	4	0.201695373870404	0.45762344193405	1.64009859025979
16	V	1	4	0.201695373870404	0.45762344193405	1.64009859025979
17	V	1	4	0.201695373870404	0.45762344193405	1.64009859025979
18	V	1	4	0.201695373870404	0.45762344193405	1.64009859025979
19	V	1	4	0.201695373870404	0.45762344193405	1.64009859025979
1	M	1	5	0.307713364856727	0.503813185019858	1.53979589338753
2	M	1	5	0.239098058647211	0.584619271936961	1.83615373233609
3	M	1	5	0.2366699814094	0.371951867878406	1.11307056565202
4	M	1	5	0.314741919781885	0.58867304110445	0.888963907686543
5	M	1	5	0.16057440305768	0.345821591352182	1.26888572978047
6	M	1	5	0.177959844052509	0.443211033996394	1.36338762836839
7	M	1	5	0.137784184991755	0.317304113706225	1.29960916266511
8	M	1	5	0.335188491020459	0.584119618724624	1.26122920081305
9	M	1	5	0.0810914734767996	0.225955391996017	0.803186115374021
10	V	1	5	0.465383845652581	0.57472339451665	1.64890665574434
11	V	1	5	0.465383845652581	0.57472339451665	1.64890665574434
12	V	1	5	0.465383845652581	0.57472339451665	1.64890665574434
13	V	1	5	0.465383845652581	0.57472339451665	1.64890665574434
14	V	1	5	0.465383845652581	0.57472339451665	1.64890665574434
15	V	1	5	0.465383845652581	0.57472339451665	1.64890665574434
16	V	1	5	0.465383845652581	0.57472339451665	1.64890665574434
17	V	1	5	0.465383845652581	0.57472339451665	1.64890665574434
18	V	1	5	0.465383845652581	0.57472339451665	1.64890665574434
19	V	1	5	0.465383845652581	0.57472339451665	1.64890665574434
1	M	1	6	0.266241083190515	0.354132052562345	0.76770227009909
2	M	1	6	0.352366634079354	0.410043369842605	1.32441239601777
3	M	1	6	0.166481110067312	0.382190341761011	1.10364079126575
4	M	1	6	0.178913767572469	0.220314563955427	0.366121844356714
5	M	1	6	0.139444328094063	0.286669458723845	1.1790146240508
6	M	1	6	0.23578864597455	0.475959297205579	1.60287083966203
7	M	1	6	0.126597075257407	0.222822945958536	0.880258590635101
8	M	1	6	0.361394881849771	0.150069141588634	0.596967503036012
9	M	1	6	0.353770938151956	0.613892135839926	1.58509758926047
10	V	1	6	0.185356357850553	0.339991411068168	1.16335198014584
11	V	1	6	0.185356357850553	0.339991411068168	1.16335198014584
12	V	1	6	0.185356357850553	0.339991411068168	1.16335198014584
13	V	1	6	0.185356357850553	0.339991411068168	1.16335198014584
14	V	1	6	0.185356357850553	0.339991411068168	1.16335198014584
15	V	1	6	0.185356357850553	0.339991411068168	1.16335198014584
16	V	1	6	0.185356357850553	0.339991411068168	1.16335198014584
17	V	1	6	0.185356357850553	0.339991411068168	1.16335198014584
18	V	1	6	0.185356357850553	0.339991411068168	1.16335198014584
19	V	1	6	0.185356357850553	0.339991411068168	1.16335198014584
1	M	1	7	0.432248047801707	0.354705343834716	1.39757596485943
2	M	1	7	0.364318828676052	0.815540682557692	2.26166012767323
3	M	1	7	0.100534713551835	0.177634146324636	0.702319781920424
4	M	1	7	0.161568715429658	0.211329218405498	0.799659610282814
5	M	1	7	0.191847141296926	0.208241927042614	0.953799397821967
6	M	1	7	0.225824931313359	0.373417583622828	1.1952934886022
7	M	1	7	0.141748184091832	0.270338288192579	1.08127580891042
8	M	1	7	0.330406418381564	0.54570952140038	0.874205806028186
9	M	1	7	0.159434735354337	0.271845634903023	0.973690557388937
10	V	1	7	0.206329847257911	0.317372152913889	1.1335834826878
11	V	1	7	0.206329847257911	0.317372152913889	1.1335834826878
12	V	1	7	0.206329847257911	0.317372152913889	1.1335834826878
13	V	1	7	0.206329847257911	0.317372152913889	1.1335834826878
14	V	1	7	0.206329847257911	0.317372152913889	1.1335834826878
15	V	1	7	0.206329847257911	0.317372152913889	1.1335834826878
16	V	1	7	0.206329847257911	0.317372152913889	1.1335834826878
17	V	1	7	0.206329847257911	0.317372152913889	1.1335834826878
18	V	1	7	0.206329847257911	0.317372152913889	1.1335834826878
19	V	1	7	0.206329847257911	0.317372152913889	1.1335834826878
1	M	1	8	0.0777436231808491	0.111953961136621	0.444560761094459
2	M	1	8	0.162538239050722	0.209259513041579	0.726871330574329
3	M	1	8	0.0868870742664003	0.164493365605953	0.456274701257144
4	M	1	8	0.336439139037131	0.239034999663581	1.03903951369441
5	M	1	8	0.0959796019828175	0.224505037408175	0.836805721262342
6	M	1	8	0.358363693324069	0.711695825591713	2.2732190271002
7	M	1	8	0.1049480062204	0.143186532840511	0.57084403811486
8	M	1	8	0.0797285581343046	0.136897687442584	0.479341834822756
9	M	1	8	0.350627500007231	0.481158163982547	1.68172490102358
10	V	1	8	0.167432642166563	0.31523750985069	1.06113180787325
11	V	1	8	0.167432642166563	0.31523750985069	1.06113180787325
12	V	1	8	0.167432642166563	0.31523750985069	1.06113180787325
13	V	1	8	0.167432642166563	0.31523750985069	1.06113180787325
14	V	1	8	0.167432642166563	0.31523750985069	1.06113180787325
15	V	1	8	0.167432642166563	0.31523750985069	1.06113180787325
16	V	1	8	0.167432642166563	0.31523750985069	1.06113180787325
17	V	1	8	0.167432642166563	0.31523750985069	1.06113180787325
18	V	1	8	0.167432642166563	0.31523750985069	1.06113180787325
19	V	1	8	0.167432642166563	0.31523750985069	1.06113180787325
1	M	1	9	0.177704287771704	0.282832649567646	0.744202204326269
2	M	1	9	0.239870233285986	0.371442071693533	1.25311861855232
3	M	1	9	0.197283603330085	0.214932261849882	0.917577557245909
4	M	1	9	0.189261990833388	0.253342793331281	1.05461245262536
5	M	1	9	0.173797534855342	0.290571811011358	1.08171904145024
6	M	1	9	0.18089854406757	0.527063584449739	1.35985168917276
7	M	1	9	0.139423572668736	0.23668400178247	0.874770780628309
8	M	1	9	0.132735491288699	0.146147088340316	0.651436405554624
9	M	1	9	0.245091908647727	0.346958826229222	1.09185769386491
10	V	1	9	0.276040365858536	0.400259817162468	1.3263705175785
11	V	1	9	0.276040365858536	0.400259817162468	1.3263705175785
12	V	1	9	0.276040365858536	0.400259817162468	1.3263705175785
13	V	1	9	0.276040365858536	0.400259817162468	1.3263705175785
14	V	1	9	0.276040365858536	0.400259817162468	1.3263705175785
15	V	1	9	0.276040365858536	0.400259817162468	1.3263705175785
16	V	1	9	0.276040365858536	0.400259817162468	1.3263705175785
17	V	1	9	0.276040365858536	0.400259817162468	1.3263705175785
18	V	1	9	0.276040365858536	0.400259817162468	1.3263705175785
19	V	1	9	0.276040365858536	0.400259817162468	1.3263705175785
1	M	1	10	0.184075012284667	0.16595530755818	0.840810252344299
2	M	1	10	0.254055366619239	0.663856320768848	1.72208349934418
3	M	1	10	0.260535336443817	0.294753560133498	1.07273811290776
4	M	1	10	0.100922730492746	0.156080376282089	0.529881284965052
5	M	1	10	0.126176921430645	0.253303183287829	0.985203985342202
6	M	1	10	0.238912498722868	0.532066426137968	1.69697233508189
7	M	1	10	0.0859956839901757	0.139543648139582	0.602879798333562
8	M	1	10	0.107015117046834	0.167773371662278	0.6162070110586
9	M	1	10	0.295540566919366	0.561812615338027	1.30423567462808
10	V	1	10	0.126075385447919	0.360745438224175	1.01247269519407
11	V	1	10	0.126075385447919	0.360745438224175	1.01247269519407
12	V	1	10	0.126075385447919	0.360745438224175	1.01247269519407
13	V	1	10	0.126075385447919	0.360745438224175	1.01247269519407
14	V	1	10	0.126075385447919	0.360745438224175	1.01247269519407
15	V	1	10	0.126075385447919	0.360745438224175	1.01247269519407
16	V	1	10	0.126075385447919	0.360745438224175	1.01247269519407
17	V	1	10	0.126075385447919	0.360745438224175	1.01247269519407
18	V	1	10	0.126075385447919	0.360745438224175	1.01247269519407
19	V	1	10	0.126075385447919	0.360745438224175	1.01247269519407
1	M	1	11	0.138167115315883	0.203605061725814	0.81414513828077
2	M	1	11	0.367041435270421	0.499519744960103	2.00095015706735
3	M	1	11	0.0881304057515435	0.152335169921659	0.599647020361178
4	M	1	11	0.311399915747222	0.263392222578241	0.826334620784502
5	M	1	11	0.126280004101121	0.210842557265318	0.8195849093782
6	M	1	11	0.233476867590165	0.371490717825008	1.23358040892947
7	M	1	11	0.159893455848927	0.262174117223356	0.908318717851521
8	M	1	11	0.17498067021853	0.300939057257093	1.06027000947928
9	M	1	11	0.325627838529274	0.506426546047935	1.09899825681275
10	V	1	11	0.0659315064532247	0.0769460206576728	0.338388239129079
11	V	1	11	0.0659315064532247	0.0769460206576728	0.338388239129079
12	V	1	11	0.0659315064532247	0.0769460206576728	0.338388239129079
13	V	1	11	0.0659315064532247	0.0769460206576728	0.338388239129079
14	V	1	11	0.0659315064532247	0.0769460206576728	0.338388239129079
15	V	1	11	0.0659315064532247	0.0769460206576728	0.338388239129079
16	V	1	11	0.0659315064532247	0.0769460206576728	0.338388239129079
17	V	1	11	0.0659315064532247	0.0769460206576728	0.338388239129079
18	V	1	11	0.0659315064532247	0.0769460206576728	0.338388239129079
19	V	1	11	0.0659315064532247	0.0769460206576728	0.338388239129079
1	M	1	12	0.294072535079927	0.280483283466726	1.15418808715886
2	M	1	12	0.357864925593102	0.457141124080786	1.74534355886582
3	M	1	12	0.121195872894954	0.287260834491128	1.12572989619071
4	M	1	12	0.189944496292422	0.221822706304818	0.600056970514094
5	M	1	12	0.148025476591303	0.210424512497846	0.7565484507518
6	M	1	12	0.385901590934192	0.557002239481245	1.75867011855649
7	M	1	12	0.173711692900964	0.28997222188188	0.927559127973577
8	M	1	12	0.0862881120726488	0.136232433550141	0.473979420718261
9	M	1	12	0.177238177691353	0.343239738932483	1.29152329914862
10	V	1	12	0.217751418905875	0.345192315540032	1.23583712893586
11	V	1	12	0.217751418905875	0.345192315540032	1.23583712893586
12	V	1	12	0.217751418905875	0.345192315540032	1.23583712893586
13	V	1	12	0.217751418905875	0.345192315540032	1.23583712893586
14	V	1	12	0.217751418905875	0.345192315540032	1.23583712893586
15	V	1	12	0.217751418905875	0.345192315540032	1.23583712893586
16	V	1	12	0.217751418905875	0.345192315540032	1.23583712893586
17	V	1	12	0.217751418905875	0.345192315540032	1.23583712893586
18	V	1	12	0.217751418905875	0.345192315540032	1.23583712893586
19	V	1	12	0.217751418905875	0.345192315540032	1.23583712893586
1	M	1	13	0.121715238818304	0.159340075598393	0.687844534815998
2	M	1	13	0.212923099361095	0.386771236974311	1.41565447433725
3	M	1	13	0.132262206621463	0.321385564825903	1.2046677079403
4	M	1	13	0.181116154707234	0.152811840528331	0.615445099729212
5	M	1	13	0.22983612375422	0.422518560499444	1.27746105632698
6	M	1	13	0.235294025582227	0.496840957851422	1.30660412914931
7	M	1	13	0.131754213490959	0.263370101530297	0.968860797842459
8	M	1	13	0.302645483428479	0.489686860075455	1.43026657066816
9	M	1	13	0.222124683951644	0.490686212050221	1.24104104187076
10	V	1	13	0.227969714450217	0.448899275846358	1.36913772525425
11	V	1	13	0.227969714450217	0.448899275846358	1.36913772525425
12	V	1	13	0.227969714450217	0.448899275846358	1.36913772525425
13	V	1	13	0.227969714450217	0.448899275846358	1.36913772525425
14	V	1	13	0.227969714450217	0.448899275846358	1.36913772525425
15	V	1	13	0.227969714450217	0.448899275846358	1.36913772525425
16	V	1	13	0.227969714450217	0.448899275846358	1.36913772525425
17	V	1	13	0.227969714450217	0.448899275846358	1.36913772525425
18	V	1	13	0.227969714450217	0.448899275846358	1.36913772525425
19	V	1	13	0.227969714450217	0.448899275846358	1.36913772525425
1	M	1	14	0.164050720285126	0.209379130770696	0.788601475607008
2	M	1	14	0.195364541755149	0.284397629291055	0.840863924875079
3	M	1	14	0.114697901949118	0.284394695865554	1.18579669524769
4	M	1	14	0.214107243356815	0.420283623435728	1.49797497830238
5	M	1	14	0.14084057997644	0.220837871324666	0.876841013067604
6	M	1	14	0.281624643779569	0.451745451917973	1.30918408012271
7	M	1	14	0.0876689821838537	0.145520134624235	0.580202617689853
8	M	1	14	0.242675093875034	0.402924203397761	1.34951405145643
9	M	1	14	0.291485743650815	0.455768410017748	1.36538040187958
10	V	1	14	0.19579836222459	0.382472704701187	1.11499396842252
11	V	1	14	0.19579836222459	0.382472704701187	1.11499396842252
12	V	1	14	0.19579836222459	0.382472704701187	1.11499396842252
13	V	1	14	0.19579836222459	0.382472704701187	1.11499396842252
14	V	1	14	0.19579836222459	0.382472704701187	1.11499396842252
15	V	1	14	0.19579836222459	0.382472704701187	1.11499396842252
16	V	1	14	0.19579836222459	0.382472704701187	1.11499396842252
17	V	1	14	0.19579836222459	0.382472704701187	1.11499396842252
18	V	1	14	0.19579836222459	0.382472704701187	1.11499396842252
19	V	1	14	0.19579836222459	0.382472704701187	1.11499396842252
1	M	1	15	0.314473258182682	0.259625974256698	0.69319704679524
2	M	1	15	0.326570890745373	0.581568214171515	1.73658893793249
3	M	1	15	0.270875307999916	0.574833396697507	2.10571441429412
4	M	1	15	0.195175274487507	0.273802485984596	1.00990360931474
5	M	1	15	0.20907951606616	0.45035169584825	1.36029068669976
6	M	1	15	0.166070411548642	0.419323106631992	1.51910518508062
7	M	2	15	0.35384041543484	0.733408908088133	1.78138176859241
8	M	1	15	0.214682874996224	0.254277619704822	0.958558255514003
9	M	1	15	0.221632077533943	0.417248487079008	1.20508100459772
10	V	1	15	0.134313410188379	0.203615555749654	0.696082248132429
11	V	1	15	0.134313410188379	0.203615555749654	0.696082248132429
12	V	1	15	0.134313410188379	0.203615555749654	0.696082248132429
13	V	1	15	0.134313410188379	0.203615555749654	0.696082248132429
14	V	1	15	0.134313410188379	0.203615555749654	0.696082248132429
15	V	1	15	0.134313410188379	0.203615555749654	0.696082248132429
16	V	1	15	0.134313410188379	0.203615555749654	0.696082248132429
17	V	1	15	0.134313410188379	0.203615555749654	0.696082248132429
18	V	1	15	0.134313410188379	0.203615555749654	0.696082248132429
19	V	1	15	0.134313410188379	0.203615555749654	0.696082248132429
1	M	1	16	0.166486472629541	0.254408905634085	0.973820690870333
2	M	1	16	0.317732574003501	0.573134135360037	1.33555047411979
3	M	1	16	0.202627922934708	0.38756596118365	1.31373423420635
4	M	1	16	0.244757446220019	0.491678600602773	1.12660089099355
5	M	2	16	0.143825790938766	0.296047877094375	0.953407160466541
6	M	1	16	0.310305878974829	0.595925255552952	1.73652204943327
7	M	2	16	0.0883150061992435	0.176596709396052	0.66462112257138
8	M	1	16	0.208778096329644	0.42026806437311	1.2202988449911
9	M	1	16	0.297752541705639	0.471760838017898	1.22591480830334
10	V	1	16	0.135799018578977	0.282689492192074	1.01141413777964
11	V	1	16	0.135799018578977	0.282689492192074	1.01141413777964
12	V	1	16	0.135799018578977	0.282689492192074	1.01141413777964
13	V	1	16	0.135799018578977	0.282689492192074	1.01141413777964
14	V	1	16	0.135799018578977	0.282689492192074	1.01141413777964
15	V	1	16	0.135799018578977	0.282689492192074	1.01141413777964
16	V	1	16	0.135799018578977	0.282689492192074	1.01141413777964
17	V	1	16	0.135799018578977	0.282689492192074	1.01141413777964
18	V	1	16	0.135799018578977	0.282689492192074	1.01141413777964
19	V	1	16	0.135799018578977	0.282689492192074	1.01141413777964
1	M	1	17	0.133840187617465	0.225820887765603	0.734018061522217
2	M	1	17	0.167959401500729	0.409529281659801	1.35410110837019
3	M	1	17	0.164882933773242	0.410174620111063	1.64468579088106
4	M	1	17	0.183827934309595	0.282922252076855	0.898428128361938
5	M	2	17	0.191276622782085	0.305747531365528	1.17785521196793
6	M	1	17	0.311733464452148	0.431385544929186	1.53193504415292
7	M	2	17	0.10538344684959	0.185426194688727	0.78955690249234
8	M	1	17	0.463673871865304	0.494450577873773	1.50250141494083
9	M	1	17	0.36737092515996	0.428157509468973	1.89246666372787
10	V	1	17	0.267448780155319	0.446013807904106	1.30801400291638
11	V	1	17	0.267448780155319	0.446013807904106	1.30801400291638
12	V	1	17	0.267448780155319	0.446013807904106	1.30801400291638
13	V	1	17	0.267448780155319	0.446013807904106	1.30801400291638
14	V	1	17	0.267448780155319	0.446013807904106	1.30801400291638
15	V	1	17	0.267448780155319	0.446013807904106	1.30801400291638
16	V	1	17	0.267448780155319	0.446013807904106	1.30801400291638
17	V	1	17	0.267448780155319	0.446013807904106	1.30801400291638
18	V	1	17	0.267448780155319	0.446013807904106	1.30801400291638
19	V	1	17	0.267448780155319	0.446013807904106	1.30801400291638
1	M	1	18	0.276942278895949	0.247173291852314	0.968085213330952
2	M	1	18	0.271996817612998	0.520279645519838	1.85678278689421
3	M	2	18	0.175590930911289	0.269343932283267	0.888181414192425
4	M	1	18	0.126295755734144	0.127995185927098	0.506338406748919
5	M	2	18	0.256452928629599	0.353626231235996	1.32205779601705
6	M	1	18	0.224753829735662	0.436496091570023	1.29358582394056
7	M	2	18	0.09234804806102	0.196284313116975	0.794846697484267
8	M	1	18	0.156117376734687	0.249213387064576	0.677534473881708
9	M	1	18	0.205605708938393	0.450603086912018	1.32075197198597
10	V	1	18	0.248743218165386	0.393023362418521	1.49647762778396
11	V	1	18	0.248743218165386	0.393023362418521	1.49647762778396
12	V	1	18	0.248743218165386	0.393023362418521	1.49647762778396
13	V	1	18	0.248743218165386	0.393023362418521	1.49647762778396
14	V	1	18	0.248743218165386	0.393023362418521	1.49647762778396
15	V	1	18	0.248743218165386	0.393023362418521	1.49647762778396
16	V	1	18	0.248743218165386	0.393023362418521	1.49647762778396
17	V	1	18	0.248743218165386	0.393023362418521	1.49647762778396
18	V	1	18	0.248743218165386	0.393023362418521	1.49647762778396
19	V	1	18	0.248743218165386	0.393023362418521	1.49647762778396
1	M	1	19	0.182939624784096	0.342275774757059	1.12610050523776
2	M	1	19	0.230526507000337	0.588315243601748	1.49119414361169
3	M	2	19	0.182704658596688	0.2789828081061	1.45461209247664
4	M	1	19	0.243128961848963	0.182997885132525	0.643100419340109
5	M	2	19	0.151116350814914	0.292576922421596	1.05118220754866
6	M	1	19	0.33840831860956	0.60113343510406	1.68659514306143
7	M	2	19	0.0807186738405666	0.119380947905939	0.471255451127834
8	M	1	19	0.19774474715846	0.311988858904151	0.77602276640641
9	M	1	19	0.210826443077514	0.330462967832754	0.913963542431045
10	V	1	19	0.0990459338280162	0.193682807370376	0.643806305403754
11	V	1	19	0.0990459338280162	0.193682807370376	0.643806305403754
12	V	1	19	0.0990459338280162	0.193682807370376	0.643806305403754
13	V	1	19	0.0990459338280162	0.193682807370376	0.643806305403754
14	V	1	19	0.0990459338280162	0.193682807370376	0.643806305403754
15	V	1	19	0.0990459338280162	0.193682807370376	0.643806305403754
16	V	1	19	0.0990459338280162	0.193682807370376	0.643806305403754
17	V	1	19	0.0990459338280162	0.193682807370376	0.643806305403754
18	V	1	19	0.0990459338280162	0.193682807370376	0.643806305403754
19	V	1	19	0.0990459338280162	0.193682807370376	0.643806305403754
1	M	1	20	0.215501159496066	0.336023438215038	1.36538339388755
2	M	1	20	0.25538761263221	0.365847383243828	1.28201652112079
3	M	2	20	0.121976722238362	0.166704626201854	0.568680866583118
4	M	1	20	0.247193653781768	0.584797113774225	1.6262765619073
5	M	2	20	0.177129658636922	0.317281790110117	1.03226873602142
6	M	1	20	0.125948831430656	0.389939863958044	1.27186813262004
7	M	2	20	0.116720527086774	0.187752067716418	0.746198306335034
8	M	1	20	0.236135434238316	0.391937268329023	1.29284274611255
9	M	1	20	0.313320645445279	0.405445806134512	1.12744908442728
10	V	1	20	0.264514379447779	0.354204861022189	1.30226536646571
11	V	1	20	0.264514379447779	0.354204861022189	1.30226536646571
12	V	1	20	0.264514379447779	0.354204861022189	1.30226536646571
13	V	1	20	0.264514379447779	0.354204861022189	1.30226536646571
14	V	1	20	0.264514379447779	0.354204861022189	1.30226536646571
15	V	1	20	0.264514379447779	0.354204861022189	1.30226536646571
16	V	1	20	0.264514379447779	0.354204861022189	1.30226536646571
17	V	1	20	0.264514379447779	0.354204861022189	1.30226536646571
18	V	1	20	0.264514379447779	0.354204861022189	1.30226536646571
19	V	1	20	0.264514379447779	0.354204861022189	1.30226536646571
1	M	1	21	0.257478970644623	0.279943506246362	0.951370637390187
2	M	1	21	0.289255958170799	0.750428544260995	2.72581226975747
3	M	2	21	0.0957971528749181	0.202080614397082	0.829905065624605
4	M	1	21	0.189599563576473	0.21488261490722	0.999697512148628
5	M	2	21	0.166030193929847	0.263108517078378	1.07709171530485
6	M	1	21	0.103272509992737	0.197461788467389	0.651470466444515
7	M	2	21	0.11364606477328	0.210841888990205	0.835445091940942
8	M	1	21	0.28400490482865	0.56906694687842	1.85467268932214
9	M	1	21	0.251912816984752	0.42046568149376	1.45075583734507
10	V	1	21	0.293725400653912	0.732206147736527	1.59751729163179
11	V	1	21	0.293725400653912	0.732206147736527	1.59751729163179
12	V	1	21	0.293725400653912	0.732206147736527	1.59751729163179
13	V	1	21	0.293725400653912	0.732206147736527	1.59751729163179
14	V	1	21	0.293725400653912	0.732206147736527	1.59751729163179
15	V	1	21	0.293725400653912	0.732206147736527	1.59751729163179
16	V	1	21	0.293725400653912	0.732206147736527	1.59751729163179
17	V	1	21	0.293725400653912	0.732206147736527	1.59751729163179
18	V	1	21	0.293725400653912	0.732206147736527	1.59751729163179
19	V	1	21	0.293725400653912	0.732206147736527	1.59751729163179
1	M	1	22	0.16139565489774	0.28032440089504	1.01190753542522
2	M	1	22	0.324315123283047	0.419341173023833	1.57265488097195
3	M	2	22	0.270002944704799	0.486297286935933	1.96502049771119
4	M	1	22	0.242028714635329	0.454680348367713	0.920801089962676
5	M	2	22	0.0960482099927941	0.223127759915464	0.811861232179121
6	M	1	22	0.257297593720832	0.416542145337298	1.47084539921437
7	M	2	22	0.124950645267391	0.213412804509059	0.795003786423201
8	M	1	22	0.134525417724131	0.296041524394257	0.976579545566552
9	M	1	22	0.183032782900136	0.307723886949021	0.923566882310888
10	V	1	22	0.0672663271320648	0.133039572396872	0.574276023034177
11	V	1	22	0.0672663271320648	0.133039572396872	0.574276023034177
12	V	1	22	0.0672663271320648	0.133039572396872	0.574276023034177
13	V	1	22	0.0672663271320648	0.133039572396872	0.574276023034177
14	V	1	22	0.0672663271320648	0.133039572396872	0.574276023034177
15	V	1	22	0.0672663271320648	0.133039572396872	0.574276023034177
16	V	1	22	0.0672663271320648	0.133039572396872	0.574276023034177
17	V	1	22	0.0672663271320648	0.133039572396872	0.574276023034177
18	V	1	22	0.0672663271320648	0.133039572396872	0.574276023034177
19	V	1	22	0.0672663271320648	0.133039572396872	0.574276023034177
1	M	1	23	0.240195579179624	0.283544220339283	1.14800142842853
2	M	1	23	0.227287255107566	0.238602029944116	0.951496564403492
3	M	2	23	0.261361686843171	0.450106192429156	1.21966590811841
4	M	1	23	0.151308587120456	0.336040030533806	1.28270486489248
5	M	2	23	0.0976261499504472	0.18052293337291	0.677556491722419
6	M	2	23	0.332738101694202	0.527370599907489	1.26996842003476
7	M	2	23	0.0858598853109959	0.154771147505616	0.641107018647857
8	M	1	23	0.20327357726705	0.371786052528762	1.19536459575839
9	M	1	23	0.294700838226769	0.462968718894136	0.924761254653562
10	V	1	23	0.238559955678253	0.620721009328709	2.0795056231054
11	V	1	23	0.238559955678253	0.620721009328709	2.0795056231054
12	V	1	23	0.238559955678253	0.620721009328709	2.0795056231054
13	V	1	23	0.238559955678253	0.620721009328709	2.0795056231054
14	V	1	23	0.238559955678253	0.620721009328709	2.0795056231054
15	V	1	23	0.238559955678253	0.620721009328709	2.0795056231054
16	V	1	23	0.238559955678253	0.620721009328709	2.0795056231054
17	V	1	23	0.238559955678253	0.620721009328709	2.0795056231054
18	V	1	23	0.238559955678253	0.620721009328709	2.0795056231054
19	V	1	23	0.238559955678253	0.620721009328709	2.0795056231054
1	M	2	24	0.294128023846922	0.170298017322988	1.04586016623464
2	M	1	24	0.280435561221875	0.289091576129746	1.30493734243426
3	M	2	24	0.0570165518615879	0.116225350208239	0.437032064619315
4	M	1	24	0.221689029663987	0.411023224809016	1.53677653595869
5	M	2	24	0.13538978367536	0.249305163334618	0.758045713419545
6	M	2	24	0.139392319006707	0.264040642193781	0.814337015000718
7	M	2	24	0.102848356299919	0.184414545869587	0.697050934937309
8	M	1	24	0.127962741107697	0.263817948354683	0.919941725708218
9	M	1	24	0.353412557771758	0.704785665111597	1.11306513607036
10	V	1	24	0.23754530433441	0.561559695116455	1.84982350075075
11	V	1	24	0.23754530433441	0.561559695116455	1.84982350075075
12	V	1	24	0.23754530433441	0.561559695116455	1.84982350075075
13	V	1	24	0.23754530433441	0.561559695116455	1.84982350075075
14	V	1	24	0.23754530433441	0.561559695116455	1.84982350075075
15	V	1	24	0.23754530433441	0.561559695116455	1.84982350075075
16	V	1	24	0.23754530433441	0.561559695116455	1.84982350075075
17	V	1	24	0.23754530433441	0.561559695116455	1.84982350075075
18	V	1	24	0.23754530433441	0.561559695116455	1.84982350075075
19	V	1	24	0.23754530433441	0.561559695116455	1.84982350075075
1	M	2	25	0.256784543394195	0.315474391161721	0.971277704993802
2	M	1	25	0.251096419891246	0.688438015476811	1.73826895773964
3	M	2	25	0.0709591084839501	0.150087265409711	0.638430184836042
4	M	1	25	0.14621253739395	0.305073093903984	0.784157655148709
5	M	2	25	0.326323262368298	0.48102553763939	1.86888801467936
6	M	2	25	0.133182163366268	0.311208935634267	0.933240534452545
7	M	2	25	0.172766499773789	0.280986583708352	1.11094567234257
8	M	2	25	0.132040540776971	0.214165742413461	0.874857157245107
9	M	1	25	0.230859108969279	0.401188117749364	1.20100767320569
10	V	2	25	0.204947498342847	0.389471918907871	1.25204725588196
11	V	2	25	0.204947498342847	0.389471918907871	1.25204725588196
12	V	2	25	0.204947498342847	0.389471918907871	1.25204725588196
13	V	2	25	0.204947498342847	0.389471918907871	1.25204725588196
14	V	2	25	0.204947498342847	0.389471918907871	1.25204725588196
15	V	2	25	0.204947498342847	0.389471918907871	1.25204725588196
16	V	2	25	0.204947498342847	0.389471918907871	1.25204725588196
17	V	2	25	0.204947498342847	0.389471918907871	1.25204725588196
18	V	2	25	0.204947498342847	0.389471918907871	1.25204725588196
19	V	2	25	0.204947498342847	0.389471918907871	1.25204725588196
1	M	2	26	0.127705937604685	0.141664211758417	0.598022638205888
2	M	1	26	0.190976234318719	0.426121270918675	1.08891260253928
3	M	2	26	0.0640577287804795	0.107179952258347	0.442182123654185
4	M	1	26	0.210927817183871	0.292304176756705	1.01520074912601
5	M	2	26	0.274774834798534	0.485728637450038	1.67270254987397
6	M	2	26	0.191403033391985	0.448984631479528	1.53570963089623
7	M	3	26	0.113368992094403	0.226207713247632	0.859406300718188
8	M	2	26	0.13731160008939	0.304405512589283	0.986286227246371
9	M	1	26	0.288308906467811	0.466462394181442	1.36847788178211
10	V	2	26	0.16758687141022	0.352089641639006	0.96170634968523
11	V	2	26	0.16758687141022	0.352089641639006	0.96170634968523
12	V	2	26	0.16758687141022	0.352089641639006	0.96170634968523
13	V	2	26	0.16758687141022	0.352089641639006	0.96170634968523
14	V	2	26	0.16758687141022	0.352089641639006	0.96170634968523
15	V	2	26	0.16758687141022	0.352089641639006	0.96170634968523
16	V	2	26	0.16758687141022	0.352089641639006	0.96170634968523
17	V	2	26	0.16758687141022	0.352089641639006	0.96170634968523
18	V	2	26	0.16758687141022	0.352089641639006	0.96170634968523
19	V	2	26	0.16758687141022	0.352089641639006	0.96170634968523
1	M	2	27	0.226095483846108	0.263270650103127	1.20414015265546
2	M	1	27	0.178272045520275	0.439409627307568	1.17458121247183
3	M	2	27	0.103728864047871	0.239049211921568	1.01847414449545
4	M	1	27	0.19603446356918	0.415258724924555	1.43932642440508
5	M	2	27	0.0917743976439415	0.210402407828135	0.802187088887758
6	M	2	27	0.1695206435005	0.311609335834919	1.05322572288629
7	M	3	27	0.101934086145754	0.193115674611674	0.663192342666961
8	M	2	27	0.117241757268674	0.281567171720865	0.957825038164535
9	M	1	27	0.258906541195675	0.26531775358618	1.0181981166874
10	V	2	27	0.343367221301413	0.738209397648699	1.51174729965932
11	V	2	27	0.343367221301413	0.738209397648699	1.51174729965932
12	V	2	27	0.343367221301413	0.738209397648699	1.51174729965932
13	V	2	27	0.343367221301413	0.738209397648699	1.51174729965932
14	V	2	27	0.343367221301413	0.738209397648699	1.51174729965932
15	V	2	27	0.343367221301413	0.738209397648699	1.51174729965932
16	V	2	27	0.343367221301413	0.738209397648699	1.51174729965932
17	V	2	27	0.343367221301413	0.738209397648699	1.51174729965932
18	V	2	27	0.343367221301413	0.738209397648699	1.51174729965932
19	V	2	27	0.343367221301413	0.738209397648699	1.51174729965932
1	M	2	28	0.296848474372025	0.402102789911297	1.13363367867914
2	M	1	28	0.306589644224142	0.553798451733906	1.27639300321267
3	M	2	28	0.137524567442181	0.315315423121195	1.31025495860437
4	M	1	28	0.285575431596449	0.339056879288286	0.953039697071717
5	M	2	28	0.127995499355434	0.279384186598889	1.0374894525637
6	M	2	28	0.176569491356162	0.422361216881112	1.07104205392756
7	M	3	28	0.184502196886405	0.405169010829585	1.35644900307932
8	M	2	28	0.185867240672882	0.2758903087855	1.0498343528726
9	M	1	28	0.169331813324374	0.319346623556038	0.970403762792442
10	V	2	28	0.298279497408086	0.693589300525111	1.3264301218943
11	V	2	28	0.298279497408086	0.693589300525111	1.3264301218943
12	V	2	28	0.298279497408086	0.693589300525111	1.3264301218943
13	V	2	28	0.298279497408086	0.693589300525111	1.3264301218943
14	V	2	28	0.298279497408086	0.693589300525111	1.3264301218943
15	V	2	28	0.298279497408086	0.693589300525111	1.3264301218943
16	V	2	28	0.298279497408086	0.693589300525111	1.3264301218943
17	V	2	28	0.298279497408086	0.693589300525111	1.3264301218943
18	V	2	28	0.298279497408086	0.693589300525111	1.3264301218943
19	V	2	28	0.298279497408086	0.693589300525111	1.3264301218943
1	M	2	29	0.086058192357522	0.126068689804824	0.466358555714615
2	M	1	29	0.164757710839276	0.351627124397133	1.16006816761067
3	M	2	29	0.115018936126136	0.277669803584199	1.1408232932348
4	M	1	29	0.376965747849386	0.503373027915816	1.27364110003256
5	M	2	29	0.153209553878114	0.330261585036723	1.20292874314144
6	M	2	29	0.502377523757677	0.34576894402865	0.801207147625844
7	M	3	29	0.072238385970064	0.12029091307588	0.490304993232628
8	M	2	29	0.145950597176921	0.143027594544822	0.732428634081275
9	M	1	29	0.218735243647733	0.36705898450254	0.94542528715177
10	V	2	29	0.309923980454535	0.468372632026489	1.27605361190593
11	V	2	29	0.309923980454535	0.468372632026489	1.27605361190593
12	V	2	29	0.309923980454535	0.468372632026489	1.27605361190593
13	V	2	29	0.309923980454535	0.468372632026489	1.27605361190593
14	V	2	29	0.309923980454535	0.468372632026489	1.27605361190593
15	V	2	29	0.309923980454535	0.468372632026489	1.27605361190593
16	V	2	29	0.309923980454535	0.468372632026489	1.27605361190593
17	V	2	29	0.309923980454535	0.468372632026489	1.27605361190593
18	V	2	29	0.309923980454535	0.468372632026489	1.27605361190593
19	V	2	29	0.309923980454535	0.468372632026489	1.27605361190593
1	M	2	30	0.174158031842981	0.242755231734074	0.807705236710446
2	M	1	30	0.229767850348126	0.650189818858155	1.79731916252988
3	M	2	30	0.13653623047534	0.289214938646507	1.18968871116378
4	M	1	30	0.265151799924771	0.588943935087869	1.67058403804886
5	M	3	30	0.146767842398787	0.196067727247174	0.848075761882402
6	M	2	30	0.194010867061269	0.580247103127595	1.62916638754368
7	M	3	30	0.130728884977815	0.236403484806305	0.88646653545446
8	M	2	30	0.18617016842652	0.296365428531413	1.14366106478416
9	M	1	30	0.374795905476372	0.510479380744741	0.751480258985657
10	V	2	30	0.213656337300096	0.498296077883035	1.37221389275732
11	V	2	30	0.213656337300096	0.498296077883035	1.37221389275732
12	V	2	30	0.213656337300096	0.498296077883035	1.37221389275732
13	V	2	30	0.213656337300096	0.498296077883035	1.37221389275732
14	V	2	30	0.213656337300096	0.498296077883035	1.37221389275732
15	V	2	30	0.213656337300096	0.498296077883035	1.37221389275732
16	V	2	30	0.213656337300096	0.498296077883035	1.37221389275732
17	V	2	30	0.213656337300096	0.498296077883035	1.37221389275732
18	V	2	30	0.213656337300096	0.498296077883035	1.37221389275732
19	V	2	30	0.213656337300096	0.498296077883035	1.37221389275732
1	M	2	31	0.165531029148115	0.261173990867762	0.966830434961029
2	M	1	31	0.173169264296665	0.244169669272825	0.854413045258086
3	M	3	31	0.116370986742467	0.214997574274828	0.760836045763774
4	M	1	31	0.275761247710318	0.300566507606851	0.953914180061434
5	M	3	31	0.114945857680986	0.225314685809643	0.81276890461858
6	M	2	31	0.341903077753048	0.630188005104353	1.57831214382567
7	M	3	31	0.0976658276629473	0.16465150642401	0.656191469579715
8	M	2	31	0.160474085488568	0.314356353344264	1.13842489587232
9	M	1	31	0.174618801734286	0.286019028921644	0.728927134076752
10	V	2	31	0.199108734399251	0.229129826991385	0.969674671190194
11	V	2	31	0.199108734399251	0.229129826991385	0.969674671190194
12	V	2	31	0.199108734399251	0.229129826991385	0.969674671190194
13	V	2	31	0.199108734399251	0.229129826991385	0.969674671190194
14	V	2	31	0.199108734399251	0.229129826991385	0.969674671190194
15	V	2	31	0.199108734399251	0.229129826991385	0.969674671190194
16	V	2	31	0.199108734399251	0.229129826991385	0.969674671190194
17	V	2	31	0.199108734399251	0.229129826991385	0.969674671190194
18	V	2	31	0.199108734399251	0.229129826991385	0.969674671190194
19	V	2	31	0.199108734399251	0.229129826991385	0.969674671190194
1	M	2	32	0.164931126089674	0.205771244531435	0.737805306166354
2	M	1	32	0.242859206409608	0.427470452128277	0.902346450352736
3	M	3	32	0.0939735957281676	0.162711248240589	0.574822350132656
4	M	1	32	0.276132604102816	0.362874462238288	1.09036086400638
5	M	3	32	0.129605933922332	0.197073003201891	0.732967377887194
6	M	2	32	0.289545844555104	0.550702094113049	1.7420625566969
7	M	3	32	0.113712053937912	0.217833201720504	0.825262787290641
8	M	2	32	0.121433696868881	0.265613154163208	0.927416588791729
9	M	1	32	0.325505827567783	0.609643554189409	1.58668181752097
10	V	2	32	0.0534448546569368	0.0811986441352122	0.379395219981613
11	V	2	32	0.0534448546569368	0.0811986441352122	0.379395219981613
12	V	2	32	0.0534448546569368	0.0811986441352122	0.379395219981613
13	V	2	32	0.0534448546569368	0.0811986441352122	0.379395219981613
14	V	2	32	0.0534448546569368	0.0811986441352122	0.379395219981613
15	V	2	32	0.0534448546569368	0.0811986441352122	0.379395219981613
16	V	2	32	0.0534448546569368	0.0811986441352122	0.379395219981613
17	V	2	32	0.0534448546569368	0.0811986441352122	0.379395219981613
18	V	2	32	0.0534448546569368	0.0811986441352122	0.379395219981613
19	V	2	32	0.0534448546569368	0.0811986441352122	0.379395219981613
1	M	2	33	0.19460065361325	0.256052792477603	0.99023379375525
2	M	1	33	0.287195333481379	0.538371361508894	1.70572764905222
3	M	3	33	0.122039624187392	0.268841285658324	1.26263105586854
4	M	1	33	0.203647763678944	0.345905084172704	0.983870294477513
5	M	3	33	0.206032696427746	0.447721122498528	1.59338209220922
6	M	2	33	0.179987509668559	0.372639309866332	1.14650329993475
7	M	3	33	0.117764856626597	0.17595314918075	0.759575614785866
8	M	2	33	0.239510643280914	0.289538635957695	1.16036234475507
9	M	1	33	0.285400009969636	0.704777406703224	1.34841105829781
10	V	2	33	0.104818294387483	0.102078766136716	0.392722724364846
11	V	2	33	0.104818294387483	0.102078766136716	0.392722724364846
12	V	2	33	0.104818294387483	0.102078766136716	0.392722724364846
13	V	2	33	0.104818294387483	0.102078766136716	0.392722724364846
14	V	2	33	0.104818294387483	0.102078766136716	0.392722724364846
15	V	2	33	0.104818294387483	0.102078766136716	0.392722724364846
16	V	2	33	0.104818294387483	0.102078766136716	0.392722724364846
17	V	2	33	0.104818294387483	0.102078766136716	0.392722724364846
18	V	2	33	0.104818294387483	0.102078766136716	0.392722724364846
19	V	2	33	0.104818294387483	0.102078766136716	0.392722724364846
1	M	2	34	0.183069976082247	0.192944902158211	0.683526068327154
2	M	1	34	0.127844921294928	0.28019731132538	0.761565573633045
3	M	3	34	0.106887967586018	0.213494102519666	0.9496132154943
4	M	1	34	0.194879298281012	0.328934761059528	1.10315845499767
5	M	3	34	0.147140191229394	0.308015115082039	1.12427031956347
6	M	2	34	0.272559711580604	0.371238666158249	1.33835028877568
7	M	3	34	0.130965900783015	0.312779839253674	1.13174295953497
8	M	2	34	0.365409143516397	0.593903711216418	1.7765903831402
9	M	1	34	0.355551366546298	0.315819775391019	1.15010329602106
10	V	2	34	0.165707274096702	0.27747198039652	0.791152873523797
11	V	2	34	0.165707274096702	0.27747198039652	0.791152873523797
12	V	2	34	0.165707274096702	0.27747198039652	0.791152873523797
13	V	2	34	0.165707274096702	0.27747198039652	0.791152873523797
14	V	2	34	0.165707274096702	0.27747198039652	0.791152873523797
15	V	2	34	0.165707274096702	0.27747198039652	0.791152873523797
16	V	2	34	0.165707274096702	0.27747198039652	0.791152873523797
17	V	2	34	0.165707274096702	0.27747198039652	0.791152873523797
18	V	2	34	0.165707274096702	0.27747198039652	0.791152873523797
19	V	2	34	0.165707274096702	0.27747198039652	0.791152873523797
1	M	2	35	0.12635537383334	0.251044768099443	0.944015203349498
2	M	1	35	0.370316288933862	0.346808810682999	1.16750722859755
3	M	3	35	0.0876643351177823	0.188009415820386	0.792338017642662
4	M	2	35	0.17528556394756	0.187248122543279	0.675656366170327
5	M	3	35	0.149613407690274	0.350308400876115	1.36496383570278
6	M	2	35	0.210377262257411	0.331039211896768	1.12734874504414
7	M	3	35	0.0674741507102155	0.133774632759589	0.544986484449224
8	M	2	35	0.406330160958726	0.687521223717797	2.52277687181767
9	M	1	35	0.182023456664422	0.356681026780376	0.590495651692018
10	V	2	35	0.236417008841383	0.505416051804086	2.26707470737108
11	V	2	35	0.236417008841383	0.505416051804086	2.26707470737108
12	V	2	35	0.236417008841383	0.505416051804086	2.26707470737108
13	V	2	35	0.236417008841383	0.505416051804086	2.26707470737108
14	V	2	35	0.236417008841383	0.505416051804086	2.26707470737108
15	V	2	35	0.236417008841383	0.505416051804086	2.26707470737108
16	V	2	35	0.236417008841383	0.505416051804086	2.26707470737108
17	V	2	35	0.236417008841383	0.505416051804086	2.26707470737108
18	V	2	35	0.236417008841383	0.505416051804086	2.26707470737108
19	V	2	35	0.236417008841383	0.505416051804086	2.26707470737108
1	M	2	36	0.160017508131246	0.179503590875033	0.788362893164027
2	M	2	36	0.103638255782699	0.115176040459197	0.547172357667885
3	M	3	36	0.108380770014031	0.29617556272331	1.30346323205629
4	M	2	36	0.375914542657629	0.391103461620233	0.972257226393021
5	M	3	36	0.158416208540461	0.273856943172589	1.04492396509685
6	M	2	36	0.209126340026517	0.39166853460356	1.06211640346449
7	M	3	36	0.0827941303466602	0.138148151777439	0.520766186361874
8	M	2	36	0.178747096095023	0.30757669581964	1.07285669277747
9	M	1	36	0.16484965628621	0.253001912681365	0.959171290065119
10	V	2	36	0.174535080847166	0.302588697815307	1.09495739451758
11	V	2	36	0.174535080847166	0.302588697815307	1.09495739451758
12	V	2	36	0.174535080847166	0.302588697815307	1.09495739451758
13	V	2	36	0.174535080847166	0.302588697815307	1.09495739451758
14	V	2	36	0.174535080847166	0.302588697815307	1.09495739451758
15	V	2	36	0.174535080847166	0.302588697815307	1.09495739451758
16	V	2	36	0.174535080847166	0.302588697815307	1.09495739451758
17	V	2	36	0.174535080847166	0.302588697815307	1.09495739451758
18	V	2	36	0.174535080847166	0.302588697815307	1.09495739451758
19	V	2	36	0.174535080847166	0.302588697815307	1.09495739451758
1	M	2	37	0.178583554489794	0.236252474867867	0.710513432838296
2	M	2	37	0.24823843342184	0.193460279670546	1.24912063922515
3	M	3	37	0.114548645868139	0.266345387466112	1.19822955483523
4	M	2	37	0.214738848506669	0.409270523218518	1.0691459550082
5	M	3	37	0.131297188761034	0.284189031887853	0.994203087197037
6	M	2	37	0.339489780201368	0.726861941146084	1.59127326161534
7	M	4	37	0.100091644671254	0.170896140355042	0.659328726077802
8	M	2	37	0.245255968652755	0.49126728353965	1.82268351645779
9	M	2	37	0.286549497447373	0.506683077947546	0.915614017259386
10	V	2	37	0.3916608598307	0.823848685885684	3.00319640286948
11	V	2	37	0.3916608598307	0.823848685885684	3.00319640286948
12	V	2	37	0.3916608598307	0.823848685885684	3.00319640286948
13	V	2	37	0.3916608598307	0.823848685885684	3.00319640286948
14	V	2	37	0.3916608598307	0.823848685885684	3.00319640286948
15	V	2	37	0.3916608598307	0.823848685885684	3.00319640286948
16	V	2	37	0.3916608598307	0.823848685885684	3.00319640286948
17	V	2	37	0.3916608598307	0.823848685885684	3.00319640286948
18	V	2	37	0.3916608598307	0.823848685885684	3.00319640286948
19	V	2	37	0.3916608598307	0.823848685885684	3.00319640286948
1	M	2	38	0.287061500878408	0.418147377301244	1.3461865788568
2	M	2	38	0.264368483729713	0.561127166785904	1.77714787879051
3	M	3	38	0.0838530899711316	0.15270580529343	0.63754113061715
4	M	2	38	0.368333518336986	0.277907522104755	1.05018026318016
5	M	3	38	0.167509904194193	0.316735791736651	1.1753016196649
6	M	2	38	0.214894561830975	0.478341109270659	1.5283831196383
7	M	4	38	0.166448452691847	0.292543452308093	1.24119263803124
8	M	2	38	0.131553603504259	0.268320230377506	0.861692489730095
9	M	2	38	0.122669396703669	0.271625314667581	0.729290348745535
10	V	2	38	0.243434503708267	0.412517342152315	0.927881713545296
11	V	2	38	0.243434503708267	0.412517342152315	0.927881713545296
12	V	2	38	0.243434503708267	0.412517342152315	0.927881713545296
13	V	2	38	0.243434503708267	0.412517342152315	0.927881713545296
14	V	2	38	0.243434503708267	0.412517342152315	0.927881713545296
15	V	2	38	0.243434503708267	0.412517342152315	0.927881713545296
16	V	2	38	0.243434503708267	0.412517342152315	0.927881713545296
17	V	2	38	0.243434503708267	0.412517342152315	0.927881713545296
18	V	2	38	0.243434503708267	0.412517342152315	0.927881713545296
19	V	2	38	0.243434503708267	0.412517342152315	0.927881713545296
1	M	2	39	0.160027463364535	0.185163544389979	0.726718501541341
2	M	2	39	0.24498885530006	0.608209869521731	1.83884733269091
3	M	3	39	0.140293644388448	0.295942503155225	1.25755640959775
4	M	2	39	0.189898736998384	0.133370118739749	0.517295996817645
5	M	3	39	0.133386270851081	0.227156769634242	0.863676090708316
6	M	2	39	0.212262996181214	0.434446891090572	1.40871819725747
7	M	4	39	0.0739761667228876	0.129654441018247	0.553357497999683
8	M	2	39	0.200675656909272	0.308870007907888	1.03057921392103
9	M	2	39	0.156751670845794	0.296059353990204	1.13648059781768
10	V	2	39	0.138181362966449	0.326795322164066	1.19565503949345
11	V	2	39	0.138181362966449	0.326795322164066	1.19565503949345
12	V	2	39	0.138181362966449	0.326795322164066	1.19565503949345
13	V	2	39	0.138181362966449	0.326795322164066	1.19565503949345
14	V	2	39	0.138181362966449	0.326795322164066	1.19565503949345
15	V	2	39	0.138181362966449	0.326795322164066	1.19565503949345
16	V	2	39	0.138181362966449	0.326795322164066	1.19565503949345
17	V	2	39	0.138181362966449	0.326795322164066	1.19565503949345
18	V	2	39	0.138181362966449	0.326795322164066	1.19565503949345
19	V	2	39	0.138181362966449	0.326795322164066	1.19565503949345
1	M	3	40	0.13313284020111	0.167785672960153	0.5427248391539
2	M	2	40	0.216872941514064	0.42073320607477	1.33801620370052
3	M	3	40	0.163903385257045	0.505129696143221	1.875887620559
4	M	2	40	0.119964131112627	0.136266366325485	0.511471134452762
5	M	4	40	0.386272041263598	0.504598517819637	0.770365089382631
6	M	2	40	0.258071857381006	0.38090423793586	1.22396633899241
7	M	4	40	0.0927841559880099	0.151916915500292	0.680950563379943
8	M	2	40	0.167823274056016	0.200379202408359	0.61447422825672
9	M	2	40	0.232974521296175	0.350570946829568	1.12525214541686
10	V	2	40	0.391769248912663	0.540099643857118	0.8122500736038
11	V	2	40	0.391769248912663	0.540099643857118	0.8122500736038
12	V	2	40	0.391769248912663	0.540099643857118	0.8122500736038
13	V	2	40	0.391769248912663	0.540099643857118	0.8122500736038
14	V	2	40	0.391769248912663	0.540099643857118	0.8122500736038
15	V	2	40	0.391769248912663	0.540099643857118	0.8122500736038
16	V	2	40	0.391769248912663	0.540099643857118	0.8122500736038
17	V	2	40	0.391769248912663	0.540099643857118	0.8122500736038
18	V	2	40	0.391769248912663	0.540099643857118	0.8122500736038
19	V	2	40	0.391769248912663	0.540099643857118	0.8122500736038
1	M	3	41	0.194895631607305	0.186846303325711	0.662823894637161
2	M	2	41	0.214733587050326	0.463643263278129	1.54546657784791
3	M	4	41	0.151963687570746	0.277446395819623	1.08953711003014
4	M	2	41	0.148316109094652	0.359158352586883	0.76371035613872
5	M	4	41	0.147012221724138	0.271208562353503	0.945494944673123
6	M	2	41	0.190050136021513	0.433652013245614	1.38087378777272
7	M	4	41	0.148182744159034	0.228064789053959	0.950465859757847
8	M	3	41	0.172748942938708	0.455158350158796	1.55814782962317
9	M	2	41	0.413855708943859	0.338973840800418	0.953851127000092
10	V	2	41	0.22439786118628	0.449654847865165	1.49556830924737
11	V	2	41	0.22439786118628	0.449654847865165	1.49556830924737
12	V	2	41	0.22439786118628	0.449654847865165	1.49556830924737
13	V	2	41	0.22439786118628	0.449654847865165	1.49556830924737
14	V	2	41	0.22439786118628	0.449654847865165	1.49556830924737
15	V	2	41	0.22439786118628	0.449654847865165	1.49556830924737
16	V	2	41	0.22439786118628	0.449654847865165	1.49556830924737
17	V	2	41	0.22439786118628	0.449654847865165	1.49556830924737
18	V	2	41	0.22439786118628	0.449654847865165	1.49556830924737
19	V	2	41	0.22439786118628	0.449654847865165	1.49556830924737
1	M	3	42	0.159301975601491	0.19849635954095	0.70874159409896
2	M	2	42	0.276996136842436	0.423392653106557	1.33761686534556
3	M	4	42	0.100404600960711	0.213371927009191	0.951675714661132
4	M	2	42	0.323487121391338	0.442446295300503	0.90528422249461
5	M	4	42	0.21549393225813	0.225364553497173	1.12531608973626
6	M	2	42	0.21828936511169	0.329175843895878	0.933051054369651
7	M	4	42	0.0727552745269003	0.130971241596478	0.529423453825462
8	M	3	42	0.117900836012577	0.17746680789907	0.626614738663901
9	M	2	42	0.347161983104955	0.417694563772855	1.20990748614167
10	V	2	42	0.152075904536193	0.287654326318032	0.551751111044461
11	V	2	42	0.152075904536193	0.287654326318032	0.551751111044461
12	V	2	42	0.152075904536193	0.287654326318032	0.551751111044461
13	V	2	42	0.152075904536193	0.287654326318032	0.551751111044461
14	V	2	42	0.152075904536193	0.287654326318032	0.551751111044461
15	V	2	42	0.152075904536193	0.287654326318032	0.551751111044461
16	V	2	42	0.152075904536193	0.287654326318032	0.551751111044461
17	V	2	42	0.152075904536193	0.287654326318032	0.551751111044461
18	V	2	42	0.152075904536193	0.287654326318032	0.551751111044461
19	V	2	42	0.152075904536193	0.287654326318032	0.551751111044461
1	M	3	43	0.202140214583372	0.249365497466139	0.76210137309447
2	M	2	43	0.341764927403969	0.651716138293417	1.63039731554975
3	M	4	43	0.112326745197152	0.223639094304184	0.978871590575549
4	M	2	43	0.199812284713288	0.278975073642248	0.955079221107575
5	M	4	43	0.165405095081974	0.314546096967257	1.10940594796501
6	M	2	43	0.28796003972175	0.593605146406169	1.35701663344663
7	M	4	43	0.0884430730266507	0.180067435554621	0.552737326862761
8	M	3	43	0.204020456724848	0.335756075139908	0.915081997340422
9	M	2	43	0.190664922524429	0.468036058444126	1.10316888439437
10	V	2	43	0.17322963583115	0.271423433443994	0.893217866332409
11	V	2	43	0.17322963583115	0.271423433443994	0.893217866332409
12	V	2	43	0.17322963583115	0.271423433443994	0.893217866332409
13	V	2	43	0.17322963583115	0.271423433443994	0.893217866332409
14	V	2	43	0.17322963583115	0.271423433443994	0.893217866332409
15	V	2	43	0.17322963583115	0.271423433443994	0.893217866332409
16	V	2	43	0.17322963583115	0.271423433443994	0.893217866332409
17	V	2	43	0.17322963583115	0.271423433443994	0.893217866332409
18	V	2	43	0.17322963583115	0.271423433443994	0.893217866332409
19	V	2	43	0.17322963583115	0.271423433443994	0.893217866332409
1	M	3	44	0.122743245889221	0.158639406019493	0.574735038819765
2	M	2	44	0.367795708423203	0.246289869542942	1.25886232975699
3	M	4	44	0.0658413929629082	0.101684129856304	0.467152423084657
4	M	2	44	0.273045226631	0.319391139168226	0.984880711889822
5	M	4	44	0.151462477095915	0.270614393676605	1.01563830928137
6	M	2	44	0.215540504394233	0.377431475397604	1.31219312296628
7	M	4	44	0.138045236615473	0.246911547866073	0.822801545328464
8	M	3	44	0.218620343383235	0.377151006600147	1.45543752574049
9	M	2	44	0.139552560143839	0.178724122734639	0.746945880986331
10	V	2	44	0.113163484168356	0.252787298287273	0.712190416019858
11	V	2	44	0.113163484168356	0.252787298287273	0.712190416019858
12	V	2	44	0.113163484168356	0.252787298287273	0.712190416019858
13	V	2	44	0.113163484168356	0.252787298287273	0.712190416019858
14	V	2	44	0.113163484168356	0.252787298287273	0.712190416019858
15	V	2	44	0.113163484168356	0.252787298287273	0.712190416019858
16	V	2	44	0.113163484168356	0.252787298287273	0.712190416019858
17	V	2	44	0.113163484168356	0.252787298287273	0.712190416019858
18	V	2	44	0.113163484168356	0.252787298287273	0.712190416019858
19	V	2	44	0.113163484168356	0.252787298287273	0.712190416019858
1	M	3	45	0.177369822200394	0.263360917594357	0.869051406381389
2	M	2	45	0.286746419894205	0.500739635066694	1.60820405755406
3	M	4	45	0.0932744546163044	0.253171905267132	1.24053740504085
4	M	2	45	0.189094434494141	0.292621983626495	0.962521380934565
5	M	4	45	0.138442342125472	0.344979707113762	1.12028481662507
6	M	2	45	0.217177570400813	0.379586293726847	1.25813803439599
7	M	4	45	0.1051960713079	0.165937936002436	0.694064954362164
8	M	3	45	0.237881969784801	0.417004260711179	1.22667304259989
9	M	2	45	0.141161496972364	0.226222563382367	0.626307747543557
10	V	2	45	0.251624174283648	0.585386536245708	1.38677466766805
11	V	2	45	0.251624174283648	0.585386536245708	1.38677466766805
12	V	2	45	0.251624174283648	0.585386536245708	1.38677466766805
13	V	2	45	0.251624174283648	0.585386536245708	1.38677466766805
14	V	2	45	0.251624174283648	0.585386536245708	1.38677466766805
15	V	2	45	0.251624174283648	0.585386536245708	1.38677466766805
16	V	2	45	0.251624174283648	0.585386536245708	1.38677466766805
17	V	2	45	0.251624174283648	0.585386536245708	1.38677466766805
18	V	2	45	0.251624174283648	0.585386536245708	1.38677466766805
19	V	2	45	0.251624174283648	0.585386536245708	1.38677466766805
1	M	3	46	0.33214439454246	0.326081584977711	0.915227774444255
2	M	2	46	0.231389581249862	0.647208309468355	1.77310625046713
3	M	4	46	0.0763796926599917	0.188242113270054	0.843607985539019
4	M	2	46	0.201020245176855	0.304703285912728	0.965941384345005
5	M	4	46	0.332498450284331	0.728809236928502	2.29993375459274
6	M	3	46	0.202270509165731	0.450045842855144	1.364008751247
7	M	4	46	0.107968875804628	0.19788421674467	0.753741169867198
8	M	3	46	0.238566919007657	0.552750434526082	1.27898780228422
9	M	2	46	0.179288265179206	0.290177513009297	1.01615842155305
10	V	2	46	0.1894769298632	0.238460591689047	0.883009403741708
11	V	2	46	0.1894769298632	0.238460591689047	0.883009403741708
12	V	2	46	0.1894769298632	0.238460591689047	0.883009403741708
13	V	2	46	0.1894769298632	0.238460591689047	0.883009403741708
14	V	2	46	0.1894769298632	0.238460591689047	0.883009403741708
15	V	2	46	0.1894769298632	0.238460591689047	0.883009403741708
16	V	2	46	0.1894769298632	0.238460591689047	0.883009403741708
17	V	2	46	0.1894769298632	0.238460591689047	0.883009403741708
18	V	2	46	0.1894769298632	0.238460591689047	0.883009403741708
19	V	2	46	0.1894769298632	0.238460591689047	0.883009403741708
1	M	3	47	0.175913276810775	0.221632439168312	0.699737243812901
2	M	2	47	0.292092758358019	0.367747603940215	1.70224720357798
3	M	4	47	0.0527627800124325	0.114953984369625	0.470055855670585
4	M	2	47	0.233085482654236	0.342219994502921	0.915350625378946
5	M	4	47	0.0931246418612151	0.163939771987246	0.617812811132161
6	M	3	47	0.187418550824088	0.361709508756877	1.12397947662497
8	M	3	47	0.240883315869821	0.455269866977237	1.4507057591501
9	M	2	47	0.220149164788722	0.220268410572779	1.01836837565648
10	V	2	47	0.197552709344608	0.44028626038736	2.13069996721456
11	V	2	47	0.197552709344608	0.44028626038736	2.13069996721456
12	V	2	47	0.197552709344608	0.44028626038736	2.13069996721456
13	V	2	47	0.197552709344608	0.44028626038736	2.13069996721456
14	V	2	47	0.197552709344608	0.44028626038736	2.13069996721456
15	V	2	47	0.197552709344608	0.44028626038736	2.13069996721456
16	V	2	47	0.197552709344608	0.44028626038736	2.13069996721456
17	V	2	47	0.197552709344608	0.44028626038736	2.13069996721456
18	V	2	47	0.197552709344608	0.44028626038736	2.13069996721456
19	V	2	47	0.197552709344608	0.44028626038736	2.13069996721456
1	M	3	48	0.185297800491312	0.28531647925615	0.882475583329245
2	M	2	48	0.293100831627928	0.712427151899972	2.12177871314112
3	M	4	48	0.0680050264806129	0.18779404609612	0.888290713147434
4	M	2	48	0.255445231323064	0.36982704085161	1.28656025489069
5	M	4	48	0.172342531670437	0.228323392946378	0.950697760590649
6	M	3	48	0.212830849109694	0.356444659012519	1.12489386575396
8	M	3	48	0.266308869383617	0.385839062387019	1.17161152181752
9	M	2	48	0.455317354719403	0.403242847564321	0.54053475091136
10	V	2	48	0.167126096268332	0.403460685954616	1.17863886065886
11	V	2	48	0.167126096268332	0.403460685954616	1.17863886065886
12	V	2	48	0.167126096268332	0.403460685954616	1.17863886065886
13	V	2	48	0.167126096268332	0.403460685954616	1.17863886065886
14	V	2	48	0.167126096268332	0.403460685954616	1.17863886065886
15	V	2	48	0.167126096268332	0.403460685954616	1.17863886065886
16	V	2	48	0.167126096268332	0.403460685954616	1.17863886065886
17	V	2	48	0.167126096268332	0.403460685954616	1.17863886065886
18	V	2	48	0.167126096268332	0.403460685954616	1.17863886065886
19	V	2	48	0.167126096268332	0.403460685954616	1.17863886065886
1	M	3	49	0.191296818426336	0.2869643189824	0.842051722720908
2	M	2	49	0.27517017096822	0.416841281035512	1.18725671394259
3	M	4	49	0.122031749129704	0.271707523243868	1.15469414358728
4	M	2	49	0.169874321655099	0.312132838640813	1.03395357486272
5	M	4	49	0.194762300598422	0.32098288076708	0.996256027587132
6	M	3	49	0.140620375041519	0.279508630840821	0.926429581319221
8	M	3	49	0.20517877267278	0.191766696565395	0.654404382863641
9	M	2	49	0.136547665229074	0.318311473830814	0.826897366148928
10	V	2	49	0.232104604054219	0.919365102850942	2.91300878544041
11	V	2	49	0.232104604054219	0.919365102850942	2.91300878544041
12	V	2	49	0.232104604054219	0.919365102850942	2.91300878544041
13	V	2	49	0.232104604054219	0.919365102850942	2.91300878544041
14	V	2	49	0.232104604054219	0.919365102850942	2.91300878544041
15	V	2	49	0.232104604054219	0.919365102850942	2.91300878544041
16	V	2	49	0.232104604054219	0.919365102850942	2.91300878544041
17	V	2	49	0.232104604054219	0.919365102850942	2.91300878544041
18	V	2	49	0.232104604054219	0.919365102850942	2.91300878544041
19	V	2	49	0.232104604054219	0.919365102850942	2.91300878544041
1	M	3	50	0.195879105257718	0.389627825611937	1.07147404763888
2	M	2	50	0.22509923153648	0.390359557539865	1.50795101130118
4	M	2	50	0.180471123627331	0.387669394310087	1.26054194269849
5	M	4	50	0.124854328507281	0.219463430327053	0.821197552079105
6	M	3	50	0.145279900386937	0.280845987332848	0.860261187613881
8	M	3	50	0.150694933524472	0.255866177382586	0.755133122603907
9	M	2	50	0.302677265198505	0.313712709100847	0.687384482068927
10	V	2	50	0.209048921369493	0.604545416925571	1.88959613914948
11	V	2	50	0.209048921369493	0.604545416925571	1.88959613914948
12	V	2	50	0.209048921369493	0.604545416925571	1.88959613914948
13	V	2	50	0.209048921369493	0.604545416925571	1.88959613914948
14	V	2	50	0.209048921369493	0.604545416925571	1.88959613914948
15	V	2	50	0.209048921369493	0.604545416925571	1.88959613914948
16	V	2	50	0.209048921369493	0.604545416925571	1.88959613914948
17	V	2	50	0.209048921369493	0.604545416925571	1.88959613914948
18	V	2	50	0.209048921369493	0.604545416925571	1.88959613914948
19	V	2	50	0.209048921369493	0.604545416925571	1.88959613914948
1	M	3	51	0.199131002047187	0.303313739014797	1.12586177737832
2	M	2	51	0.159035576643051	0.457788656933046	1.41443249478023
4	M	2	51	0.232924766778822	0.625839434740621	2.44785294573124
5	M	4	51	0.367326394906168	0.55884313022	1.02121891325198
6	M	3	51	0.121110650954342	0.234893530227636	0.654950393173408
8	M	3	51	0.179092598343008	0.383060224659311	0.99974858338778
9	M	2	51	0.233704099006564	0.483472543172813	1.34805749806403
10	V	2	51	0.0996806636789486	0.177259346231654	0.712582325870467
11	V	2	51	0.0996806636789486	0.177259346231654	0.712582325870467
12	V	2	51	0.0996806636789486	0.177259346231654	0.712582325870467
13	V	2	51	0.0996806636789486	0.177259346231654	0.712582325870467
14	V	2	51	0.0996806636789486	0.177259346231654	0.712582325870467
15	V	2	51	0.0996806636789486	0.177259346231654	0.712582325870467
16	V	2	51	0.0996806636789486	0.177259346231654	0.712582325870467
17	V	2	51	0.0996806636789486	0.177259346231654	0.712582325870467
18	V	2	51	0.0996806636789486	0.177259346231654	0.712582325870467
19	V	2	51	0.0996806636789486	0.177259346231654	0.712582325870467
1	M	3	52	0.163954835297139	0.268302344774718	0.735853758916201
2	M	2	52	0.278076999880784	0.410574574479143	1.18286724568304
4	M	2	52	0.218890627086751	0.366066130271026	1.22195723245451
5	M	4	52	0.141764862646094	0.242381742636119	0.771727091261441
6	M	3	52	0.229909377118104	0.598321147145416	1.95503554675292
8	M	3	52	0.286361296728304	0.588166065221886	1.34653687377728
9	M	2	52	0.0985128547434705	0.178996776802271	0.653360663686215
10	V	2	52	0.137392030922656	0.209763821401372	0.792689168129182
11	V	2	52	0.137392030922656	0.209763821401372	0.792689168129182
12	V	2	52	0.137392030922656	0.209763821401372	0.792689168129182
13	V	2	52	0.137392030922656	0.209763821401372	0.792689168129182
14	V	2	52	0.137392030922656	0.209763821401372	0.792689168129182
15	V	2	52	0.137392030922656	0.209763821401372	0.792689168129182
16	V	2	52	0.137392030922656	0.209763821401372	0.792689168129182
17	V	2	52	0.137392030922656	0.209763821401372	0.792689168129182
18	V	2	52	0.137392030922656	0.209763821401372	0.792689168129182
19	V	2	52	0.137392030922656	0.209763821401372	0.792689168129182
1	M	3	53	0.156690914694031	0.241716296812783	0.756720925964354
2	M	2	53	0.257127196750778	0.485333755400838	1.79082095295542
4	M	2	53	0.237724027955653	0.554527856743453	1.96362593549512
5	M	4	53	0.47491974007638	0.389213914990638	1.19620084362601
6	M	3	53	0.21313319762144	0.414449567457596	1.3005447743168
8	M	3	53	0.379040659830169	0.555718760974174	1.40416071716716
9	M	2	53	0.126834895141558	0.223187434463408	0.808436917374847
10	V	3	53	0.142742452204269	0.391021548356266	1.42575859982946
11	V	3	53	0.142742452204269	0.391021548356266	1.42575859982946
12	V	3	53	0.142742452204269	0.391021548356266	1.42575859982946
13	V	3	53	0.142742452204269	0.391021548356266	1.42575859982946
14	V	3	53	0.142742452204269	0.391021548356266	1.42575859982946
15	V	3	53	0.142742452204269	0.391021548356266	1.42575859982946
16	V	3	53	0.142742452204269	0.391021548356266	1.42575859982946
17	V	3	53	0.142742452204269	0.391021548356266	1.42575859982946
18	V	3	53	0.142742452204269	0.391021548356266	1.42575859982946
19	V	3	53	0.142742452204269	0.391021548356266	1.42575859982946
1	M	4	54	0.145831700321117	0.176543241916991	0.489170775784963
2	M	2	54	0.219417535405047	0.412215267895492	1.01190258872029
4	M	2	54	0.144184061303348	0.217575644478002	0.75797030267393
5	M	4	54	0.245585782024988	0.472861654524276	1.38760036293198
6	M	3	54	0.331671671126825	0.23974628521112	1.01081698888739
8	M	3	54	0.351986292916644	0.459039878947756	1.20078223211782
9	M	2	54	0.155705537446364	0.264967046393399	1.02687058887248
10	V	3	54	0.161039387007134	0.423170488754207	1.34466101338896
11	V	3	54	0.161039387007134	0.423170488754207	1.34466101338896
12	V	3	54	0.161039387007134	0.423170488754207	1.34466101338896
13	V	3	54	0.161039387007134	0.423170488754207	1.34466101338896
14	V	3	54	0.161039387007134	0.423170488754207	1.34466101338896
15	V	3	54	0.161039387007134	0.423170488754207	1.34466101338896
16	V	3	54	0.161039387007134	0.423170488754207	1.34466101338896
17	V	3	54	0.161039387007134	0.423170488754207	1.34466101338896
18	V	3	54	0.161039387007134	0.423170488754207	1.34466101338896
19	V	3	54	0.161039387007134	0.423170488754207	1.34466101338896
1	M	4	55	0.397860608327034	0.382135860654326	1.03883848873995
2	M	2	55	0.252062958868787	0.45711588033671	1.59360039709521
4	M	2	55	0.275828861036879	0.465608306419612	1.37761051508455
5	M	4	55	0.186428507710743	0.268039991525294	0.955959290719756
6	M	3	55	0.189812327291261	0.342317482376275	1.1219134580528
8	M	3	55	0.252102148196965	0.478362009762665	1.6067732029441
9	M	2	55	0.182590530481157	0.384880255474246	1.05986357201781
10	V	3	55	0.136833637781504	0.432859677898611	1.44317367286141
11	V	3	55	0.136833637781504	0.432859677898611	1.44317367286141
12	V	3	55	0.136833637781504	0.432859677898611	1.44317367286141
13	V	3	55	0.136833637781504	0.432859677898611	1.44317367286141
14	V	3	55	0.136833637781504	0.432859677898611	1.44317367286141
15	V	3	55	0.136833637781504	0.432859677898611	1.44317367286141
16	V	3	55	0.136833637781504	0.432859677898611	1.44317367286141
17	V	3	55	0.136833637781504	0.432859677898611	1.44317367286141
18	V	3	55	0.136833637781504	0.432859677898611	1.44317367286141
19	V	3	55	0.136833637781504	0.432859677898611	1.44317367286141
1	M	4	56	0.239574506741349	0.250320932687491	1.10030030044123
2	M	2	56	0.293650838829263	0.53356392707467	1.13357734021379
4	M	2	56	0.198922303359713	0.439204539802322	1.862552590656
5	M	4	56	0.240698598412112	0.391445376199003	1.22864188810515
6	M	3	56	0.20842281307294	0.346672592290777	1.11746324947975
8	M	3	56	0.18088729803218	0.438299328486464	1.29019734069881
9	M	2	56	0.260388055405416	0.337089705153345	0.953300955229055
10	V	3	56	0.475773396339704	0.49091764180054	1.83954417987415
11	V	3	56	0.475773396339704	0.49091764180054	1.83954417987415
12	V	3	56	0.475773396339704	0.49091764180054	1.83954417987415
13	V	3	56	0.475773396339704	0.49091764180054	1.83954417987415
14	V	3	56	0.475773396339704	0.49091764180054	1.83954417987415
15	V	3	56	0.475773396339704	0.49091764180054	1.83954417987415
16	V	3	56	0.475773396339704	0.49091764180054	1.83954417987415
17	V	3	56	0.475773396339704	0.49091764180054	1.83954417987415
18	V	3	56	0.475773396339704	0.49091764180054	1.83954417987415
19	V	3	56	0.475773396339704	0.49091764180054	1.83954417987415
1	M	4	57	0.211397306642515	0.26505616474229	0.868057930194727
2	M	2	57	0.249741275023794	0.510414278753506	1.34265816668926
4	M	2	57	0.1825250934416	0.338480086469715	0.930326940120975
6	M	3	57	0.236516151592669	0.401717947194824	1.32195602222172
8	M	3	57	0.255839564392461	0.662253123744505	2.26815837740359
9	M	2	57	0.195238196994454	0.306288651418862	0.940851118788044
10	V	3	57	0.142405217225363	0.221094910655798	0.874220087833941
11	V	3	57	0.142405217225363	0.221094910655798	0.874220087833941
12	V	3	57	0.142405217225363	0.221094910655798	0.874220087833941
13	V	3	57	0.142405217225363	0.221094910655798	0.874220087833941
14	V	3	57	0.142405217225363	0.221094910655798	0.874220087833941
15	V	3	57	0.142405217225363	0.221094910655798	0.874220087833941
16	V	3	57	0.142405217225363	0.221094910655798	0.874220087833941
17	V	3	57	0.142405217225363	0.221094910655798	0.874220087833941
18	V	3	57	0.142405217225363	0.221094910655798	0.874220087833941
19	V	3	57	0.142405217225363	0.221094910655798	0.874220087833941
1	M	4	58	0.163851122519358	0.197995575856076	0.685581954809678
2	M	2	58	0.383990259014889	0.420132669390932	1.44153113174591
4	M	2	58	0.165482416712356	0.303482950482199	0.866321766048053
6	M	3	58	0.20940723576146	0.404369549237951	1.18045669378933
8	M	3	58	0.197318579057182	0.442125579882005	1.4613926356995
9	M	2	58	0.341939375973205	0.86107723418159	1.93136555934083
10	V	3	58	0.325313744720122	0.859260275588086	2.47813862675275
11	V	3	58	0.325313744720122	0.859260275588086	2.47813862675275
12	V	3	58	0.325313744720122	0.859260275588086	2.47813862675275
13	V	3	58	0.325313744720122	0.859260275588086	2.47813862675275
14	V	3	58	0.325313744720122	0.859260275588086	2.47813862675275
15	V	3	58	0.325313744720122	0.859260275588086	2.47813862675275
16	V	3	58	0.325313744720122	0.859260275588086	2.47813862675275
17	V	3	58	0.325313744720122	0.859260275588086	2.47813862675275
18	V	3	58	0.325313744720122	0.859260275588086	2.47813862675275
19	V	3	58	0.325313744720122	0.859260275588086	2.47813862675275
1	M	4	59	0.191503573609677	0.262024530628887	0.758595488617186
2	M	2	59	0.201474635442386	0.476005328546096	1.21814055798017
4	M	3	59	0.177164180523876	0.369363598281239	1.3129330733903
6	M	3	59	0.203936836654735	0.336710848786765	1.00876095944875
8	M	3	59	0.238478078101603	0.272460971015083	1.04441431025396
9	M	2	59	0.192461439236791	0.328443112072433	1.13701651428836
10	V	3	59	0.365757753005448	0.532705484773893	1.53440160900549
11	V	3	59	0.365757753005448	0.532705484773893	1.53440160900549
12	V	3	59	0.365757753005448	0.532705484773893	1.53440160900549
13	V	3	59	0.365757753005448	0.532705484773893	1.53440160900549
14	V	3	59	0.365757753005448	0.532705484773893	1.53440160900549
15	V	3	59	0.365757753005448	0.532705484773893	1.53440160900549
16	V	3	59	0.365757753005448	0.532705484773893	1.53440160900549
17	V	3	59	0.365757753005448	0.532705484773893	1.53440160900549
18	V	3	59	0.365757753005448	0.532705484773893	1.53440160900549
19	V	3	59	0.365757753005448	0.532705484773893	1.53440160900549
1	M	4	60	0.245184966613749	0.389061507168015	1.16013460984966
2	M	2	60	0.124164669320572	0.26058432256023	0.897006597866149
4	M	3	60	0.161654979813139	0.232649656861301	0.860099938046732
6	M	3	60	0.202603171852302	0.385601051383836	0.783294821932765
8	M	3	60	0.176116732818934	0.282320594478903	0.943327835370346
9	M	2	60	0.251088282087161	0.670984081419084	1.63475086026564
10	V	3	60	0.165117583096577	0.290949382928312	0.975237598928453
11	V	3	60	0.165117583096577	0.290949382928312	0.975237598928453
12	V	3	60	0.165117583096577	0.290949382928312	0.975237598928453
13	V	3	60	0.165117583096577	0.290949382928312	0.975237598928453
14	V	3	60	0.165117583096577	0.290949382928312	0.975237598928453
15	V	3	60	0.165117583096577	0.290949382928312	0.975237598928453
16	V	3	60	0.165117583096577	0.290949382928312	0.975237598928453
17	V	3	60	0.165117583096577	0.290949382928312	0.975237598928453
18	V	3	60	0.165117583096577	0.290949382928312	0.975237598928453
19	V	3	60	0.165117583096577	0.290949382928312	0.975237598928453
1	M	4	61	0.155046525755491	0.186762703256203	0.634034004484794
2	M	2	61	0.197337986964346	0.412611579632478	1.17607028981189
4	M	3	61	0.188405702891691	0.274208638475161	0.874934236682468
6	M	3	61	0.288388022721965	0.363001841272528	0.961619452732784
8	M	4	61	0.138065514921636	0.270009695612879	0.842783879277222
9	M	2	61	0.201501778255988	0.429409561765183	0.864474604557863
10	V	3	61	0.203010224227765	0.26977231986207	0.671142001116456
11	V	3	61	0.203010224227765	0.26977231986207	0.671142001116456
12	V	3	61	0.203010224227765	0.26977231986207	0.671142001116456
13	V	3	61	0.203010224227765	0.26977231986207	0.671142001116456
14	V	3	61	0.203010224227765	0.26977231986207	0.671142001116456
15	V	3	61	0.203010224227765	0.26977231986207	0.671142001116456
16	V	3	61	0.203010224227765	0.26977231986207	0.671142001116456
17	V	3	61	0.203010224227765	0.26977231986207	0.671142001116456
18	V	3	61	0.203010224227765	0.26977231986207	0.671142001116456
19	V	3	61	0.203010224227765	0.26977231986207	0.671142001116456
1	M	4	62	0.130155208370626	0.215270538614597	0.64208037742014
2	M	2	62	0.24282022181757	0.439596702241186	1.44652095749452
4	M	3	62	0.118197999554078	0.243906498282476	0.725576560793742
6	M	3	62	0.202858352011406	0.339727486888141	1.12818556210009
8	M	4	62	0.186756183894681	0.36055241946862	1.22697303488529
9	M	2	62	0.250210978764076	0.646128257243147	1.72297809827181
10	V	3	62	0.192106033633366	0.252680410009518	0.972950571930682
11	V	3	62	0.192106033633366	0.252680410009518	0.972950571930682
12	V	3	62	0.192106033633366	0.252680410009518	0.972950571930682
13	V	3	62	0.192106033633366	0.252680410009518	0.972950571930682
14	V	3	62	0.192106033633366	0.252680410009518	0.972950571930682
15	V	3	62	0.192106033633366	0.252680410009518	0.972950571930682
16	V	3	62	0.192106033633366	0.252680410009518	0.972950571930682
17	V	3	62	0.192106033633366	0.252680410009518	0.972950571930682
18	V	3	62	0.192106033633366	0.252680410009518	0.972950571930682
19	V	3	62	0.192106033633366	0.252680410009518	0.972950571930682
1	M	4	63	0.192378808877132	0.270769359695598	0.874965587933746
2	M	2	63	0.277208259512898	0.518128835062558	1.55382845865582
4	M	3	63	0.260027014047783	0.367259715913076	1.18178564931537
6	M	3	63	0.113544279977836	0.312196241577685	0.79140705788475
8	M	4	63	0.0924073511027938	0.210567448464456	0.587692001948161
9	M	2	63	0.0986807346881645	0.263526100485663	0.684070042782922
10	V	3	63	0.40318553122147	0.486426142826895	1.72306517822679
11	V	3	63	0.40318553122147	0.486426142826895	1.72306517822679
12	V	3	63	0.40318553122147	0.486426142826895	1.72306517822679
13	V	3	63	0.40318553122147	0.486426142826895	1.72306517822679
14	V	3	63	0.40318553122147	0.486426142826895	1.72306517822679
15	V	3	63	0.40318553122147	0.486426142826895	1.72306517822679
16	V	3	63	0.40318553122147	0.486426142826895	1.72306517822679
17	V	3	63	0.40318553122147	0.486426142826895	1.72306517822679
18	V	3	63	0.40318553122147	0.486426142826895	1.72306517822679
19	V	3	63	0.40318553122147	0.486426142826895	1.72306517822679
1	M	4	64	0.156968490254081	0.238748045526289	0.837974445481272
2	M	2	64	0.212809346601019	0.249346243599442	0.853557352945751
4	M	3	64	0.314422589208424	0.61639706074209	1.35610363132188
6	M	3	64	0.222037705924356	0.431525299899577	1.14846751694264
8	M	4	64	0.248122385110093	0.505161818639989	1.41090701220131
9	M	2	64	0.13692226346554	0.342669338248036	0.997836041428726
10	V	3	64	0.182295115658003	0.404425410785184	0.690465853853013
11	V	3	64	0.182295115658003	0.404425410785184	0.690465853853013
12	V	3	64	0.182295115658003	0.404425410785184	0.690465853853013
13	V	3	64	0.182295115658003	0.404425410785184	0.690465853853013
14	V	3	64	0.182295115658003	0.404425410785184	0.690465853853013
15	V	3	64	0.182295115658003	0.404425410785184	0.690465853853013
16	V	3	64	0.182295115658003	0.404425410785184	0.690465853853013
17	V	3	64	0.182295115658003	0.404425410785184	0.690465853853013
18	V	3	64	0.182295115658003	0.404425410785184	0.690465853853013
19	V	3	64	0.182295115658003	0.404425410785184	0.690465853853013
1	M	4	65	0.178166899992522	0.305484820940577	0.941107496323647
2	M	2	65	0.236161109558672	0.260116936409499	0.988735280684652
4	M	3	65	0.240385425164103	0.461686886557972	1.20413595141389
6	M	4	65	0.120927252388983	0.240989151689708	0.782319054525099
8	M	4	65	0.19251969034115	0.449222928330404	1.07407086410887
9	M	3	65	0.246173266174175	0.484113510289095	0.799092300388558
10	V	3	65	0.0991245633150029	0.164452894784296	0.607244195367501
11	V	3	65	0.0991245633150029	0.164452894784296	0.607244195367501
12	V	3	65	0.0991245633150029	0.164452894784296	0.607244195367501
13	V	3	65	0.0991245633150029	0.164452894784296	0.607244195367501
14	V	3	65	0.0991245633150029	0.164452894784296	0.607244195367501
15	V	3	65	0.0991245633150029	0.164452894784296	0.607244195367501
16	V	3	65	0.0991245633150029	0.164452894784296	0.607244195367501
17	V	3	65	0.0991245633150029	0.164452894784296	0.607244195367501
18	V	3	65	0.0991245633150029	0.164452894784296	0.607244195367501
19	V	3	65	0.0991245633150029	0.164452894784296	0.607244195367501
1	M	4	66	0.111853421264469	0.129559935931313	0.456216058072771
2	M	3	66	0.191631571180354	0.424915284448712	1.38170093385766
4	M	3	66	0.248692415901291	0.536571369861677	1.72162561927275
6	M	4	66	0.16817695767433	0.342386860075428	1.26143130456897
8	M	4	66	0.147620287856585	0.28977143711211	0.939526443798309
9	M	3	66	0.130963233106138	0.271207494785252	0.90224703022032
10	V	3	66	0.15181320899304	0.199108199777019	0.56983830966859
11	V	3	66	0.15181320899304	0.199108199777019	0.56983830966859
12	V	3	66	0.15181320899304	0.199108199777019	0.56983830966859
13	V	3	66	0.15181320899304	0.199108199777019	0.56983830966859
14	V	3	66	0.15181320899304	0.199108199777019	0.56983830966859
15	V	3	66	0.15181320899304	0.199108199777019	0.56983830966859
16	V	3	66	0.15181320899304	0.199108199777019	0.56983830966859
17	V	3	66	0.15181320899304	0.199108199777019	0.56983830966859
18	V	3	66	0.15181320899304	0.199108199777019	0.56983830966859
19	V	3	66	0.15181320899304	0.199108199777019	0.56983830966859
2	M	3	67	0.172785335343449	0.323180088555807	1.154747704948
4	M	3	67	0.22071724504944	0.368143254639802	1.20241377100173
6	M	4	67	0.269564591370625	0.635464245661185	1.68393696130636
8	M	4	67	0.119131878792766	0.405079034336411	1.04896208450578
9	M	3	67	0.163406269055843	0.353210848863	1.03868553081061
10	V	3	67	0.135060418536332	0.288809777749371	1.00385089243423
11	V	3	67	0.135060418536332	0.288809777749371	1.00385089243423
12	V	3	67	0.135060418536332	0.288809777749371	1.00385089243423
13	V	3	67	0.135060418536332	0.288809777749371	1.00385089243423
14	V	3	67	0.135060418536332	0.288809777749371	1.00385089243423
15	V	3	67	0.135060418536332	0.288809777749371	1.00385089243423
16	V	3	67	0.135060418536332	0.288809777749371	1.00385089243423
17	V	3	67	0.135060418536332	0.288809777749371	1.00385089243423
18	V	3	67	0.135060418536332	0.288809777749371	1.00385089243423
19	V	3	67	0.135060418536332	0.288809777749371	1.00385089243423
2	M	3	68	0.337265340591969	0.354982330406361	1.48518638177414
4	M	3	68	0.182426632509407	0.364735053262428	1.08209426701854
6	M	4	68	0.187947384935652	0.398129989694076	1.35100640011315
8	M	4	68	0.194836534917559	0.326856211628407	1.19931094236506
9	M	3	68	0.144641943047167	0.335171035183523	0.899323148532044
10	V	3	68	0.175838266440824	0.409459768426838	1.47572523157997
11	V	3	68	0.175838266440824	0.409459768426838	1.47572523157997
12	V	3	68	0.175838266440824	0.409459768426838	1.47572523157997
13	V	3	68	0.175838266440824	0.409459768426838	1.47572523157997
14	V	3	68	0.175838266440824	0.409459768426838	1.47572523157997
15	V	3	68	0.175838266440824	0.409459768426838	1.47572523157997
16	V	3	68	0.175838266440824	0.409459768426838	1.47572523157997
17	V	3	68	0.175838266440824	0.409459768426838	1.47572523157997
18	V	3	68	0.175838266440824	0.409459768426838	1.47572523157997
19	V	3	68	0.175838266440824	0.409459768426838	1.47572523157997
2	M	3	69	0.26752864716782	0.590657021187008	1.86767035062959
4	M	3	69	0.299473793472743	0.523103732335394	1.25814049051432
6	M	4	69	0.274184559629841	0.342444627836586	1.06764181016163
8	M	4	69	0.167845412602396	0.25464547350778	0.744161702388861
9	M	3	69	0.19874074923947	0.40880618277229	1.1886169489246
10	V	3	69	0.15278929715097	0.399552015732662	1.34939564696589
11	V	3	69	0.15278929715097	0.399552015732662	1.34939564696589
12	V	3	69	0.15278929715097	0.399552015732662	1.34939564696589
13	V	3	69	0.15278929715097	0.399552015732662	1.34939564696589
14	V	3	69	0.15278929715097	0.399552015732662	1.34939564696589
15	V	3	69	0.15278929715097	0.399552015732662	1.34939564696589
16	V	3	69	0.15278929715097	0.399552015732662	1.34939564696589
17	V	3	69	0.15278929715097	0.399552015732662	1.34939564696589
18	V	3	69	0.15278929715097	0.399552015732662	1.34939564696589
19	V	3	69	0.15278929715097	0.399552015732662	1.34939564696589
2	M	3	70	0.152150170284026	0.429546764146558	0.931504355567758
4	M	3	70	0.181277777689689	0.330406363006703	1.06737573186782
6	M	4	70	0.174284389944458	0.365015824249493	1.15100898568186
8	M	4	70	0.213133158473402	0.153780246706718	0.773338400925229
9	M	3	70	0.190254246951591	0.376657301289469	1.20729558700044
10	V	3	70	0.212137435703635	0.416318269071533	1.28722651062979
11	V	3	70	0.212137435703635	0.416318269071533	1.28722651062979
12	V	3	70	0.212137435703635	0.416318269071533	1.28722651062979
13	V	3	70	0.212137435703635	0.416318269071533	1.28722651062979
14	V	3	70	0.212137435703635	0.416318269071533	1.28722651062979
15	V	3	70	0.212137435703635	0.416318269071533	1.28722651062979
16	V	3	70	0.212137435703635	0.416318269071533	1.28722651062979
17	V	3	70	0.212137435703635	0.416318269071533	1.28722651062979
18	V	3	70	0.212137435703635	0.416318269071533	1.28722651062979
19	V	3	70	0.212137435703635	0.416318269071533	1.28722651062979
2	M	3	71	0.240073227686401	0.327460973568378	1.42578694938343
4	M	3	71	0.244347948822836	0.507672942411549	1.60506269727288
6	M	4	71	0.273727790732566	0.522509020627666	1.55474958471287
8	M	4	71	0.182454449916336	0.397594268056268	1.31284689212265
9	M	3	71	0.242726872275769	0.559956640467664	1.66954639308482
10	V	3	71	0.136046562693309	0.278179481637088	0.74255661586371
11	V	3	71	0.136046562693309	0.278179481637088	0.74255661586371
12	V	3	71	0.136046562693309	0.278179481637088	0.74255661586371
13	V	3	71	0.136046562693309	0.278179481637088	0.74255661586371
14	V	3	71	0.136046562693309	0.278179481637088	0.74255661586371
15	V	3	71	0.136046562693309	0.278179481637088	0.74255661586371
16	V	3	71	0.136046562693309	0.278179481637088	0.74255661586371
17	V	3	71	0.136046562693309	0.278179481637088	0.74255661586371
18	V	3	71	0.136046562693309	0.278179481637088	0.74255661586371
19	V	3	71	0.136046562693309	0.278179481637088	0.74255661586371
2	M	3	72	0.130253796762583	0.27500886314087	0.944759098396876
4	M	3	72	0.195632684651113	0.358736436450163	1.23255271641856
6	M	4	72	0.20029829308665	0.305419114326453	0.844301334043149
8	M	4	72	0.156987279645217	0.365350828422279	1.08605300974411
9	M	3	72	0.144661488584769	0.239587584804812	0.671752016096238
10	V	3	72	0.244149081148384	0.480039827534434	0.965486002443135
11	V	3	72	0.244149081148384	0.480039827534434	0.965486002443135
12	V	3	72	0.244149081148384	0.480039827534434	0.965486002443135
13	V	3	72	0.244149081148384	0.480039827534434	0.965486002443135
14	V	3	72	0.244149081148384	0.480039827534434	0.965486002443135
15	V	3	72	0.244149081148384	0.480039827534434	0.965486002443135
16	V	3	72	0.244149081148384	0.480039827534434	0.965486002443135
17	V	3	72	0.244149081148384	0.480039827534434	0.965486002443135
18	V	3	72	0.244149081148384	0.480039827534434	0.965486002443135
19	V	3	72	0.244149081148384	0.480039827534434	0.965486002443135
2	M	3	73	0.25115805558464	0.397978676574311	1.32753715129706
4	M	3	73	0.155207009194241	0.280409204581648	0.987851586879797
6	M	4	73	0.228726538074232	0.320010471551227	1.11127829220075
8	M	4	73	0.236754288934379	0.35327982797051	1.21383527444784
9	M	3	73	0.294389236443476	0.510456432991339	1.21490751912953
10	V	3	73	0.111173611997842	0.27711261214414	0.970693061396467
11	V	3	73	0.111173611997842	0.27711261214414	0.970693061396467
12	V	3	73	0.111173611997842	0.27711261214414	0.970693061396467
13	V	3	73	0.111173611997842	0.27711261214414	0.970693061396467
14	V	3	73	0.111173611997842	0.27711261214414	0.970693061396467
15	V	3	73	0.111173611997842	0.27711261214414	0.970693061396467
16	V	3	73	0.111173611997842	0.27711261214414	0.970693061396467
17	V	3	73	0.111173611997842	0.27711261214414	0.970693061396467
18	V	3	73	0.111173611997842	0.27711261214414	0.970693061396467
19	V	3	73	0.111173611997842	0.27711261214414	0.970693061396467
2	M	3	74	0.168767739658979	0.320707472936376	1.31659661964448
4	M	3	74	0.149297951399532	0.306005686431747	0.978336709112684
6	M	4	74	0.149664405034008	0.255504968234101	0.622351323573394
8	M	4	74	0.224829667164254	0.305393806446864	1.32234224016384
9	M	3	74	0.266236710538851	0.349623009904937	1.07550865204419
10	V	3	74	0.151314203246965	0.352717492615022	1.11099597389662
11	V	3	74	0.151314203246965	0.352717492615022	1.11099597389662
12	V	3	74	0.151314203246965	0.352717492615022	1.11099597389662
13	V	3	74	0.151314203246965	0.352717492615022	1.11099597389662
14	V	3	74	0.151314203246965	0.352717492615022	1.11099597389662
15	V	3	74	0.151314203246965	0.352717492615022	1.11099597389662
16	V	3	74	0.151314203246965	0.352717492615022	1.11099597389662
17	V	3	74	0.151314203246965	0.352717492615022	1.11099597389662
18	V	3	74	0.151314203246965	0.352717492615022	1.11099597389662
19	V	3	74	0.151314203246965	0.352717492615022	1.11099597389662
2	M	3	75	0.346793439254249	0.531937203024778	1.24360841496446
4	M	4	75	0.257632097373388	0.632207327584156	1.809357670067
6	M	4	75	0.254626839033733	0.385058488301871	1.27127538940609
8	M	4	75	0.187154704254644	0.389836941009219	1.11318999711169
9	M	3	75	0.285112083259539	0.542943050401865	1.66108737462895
10	V	3	75	0.260276790047353	0.894284085291109	2.05657441318502
11	V	3	75	0.260276790047353	0.894284085291109	2.05657441318502
12	V	3	75	0.260276790047353	0.894284085291109	2.05657441318502
13	V	3	75	0.260276790047353	0.894284085291109	2.05657441318502
14	V	3	75	0.260276790047353	0.894284085291109	2.05657441318502
15	V	3	75	0.260276790047353	0.894284085291109	2.05657441318502
16	V	3	75	0.260276790047353	0.894284085291109	2.05657441318502
17	V	3	75	0.260276790047353	0.894284085291109	2.05657441318502
18	V	3	75	0.260276790047353	0.894284085291109	2.05657441318502
19	V	3	75	0.260276790047353	0.894284085291109	2.05657441318502
2	M	3	76	0.2940659515073	0.371732071874644	1.18594682346942
4	M	4	76	0.117445465918595	0.149383096918044	0.557788545236323
6	M	4	76	0.156171538920047	0.296983340775622	0.768710392855958
8	M	4	76	0.245598706785712	0.499123992271459	2.05784338808207
9	M	3	76	0.14085412996447	0.278353622925722	0.732439603487812
10	V	3	76	0.155257051366295	0.283926936468991	0.951596322686422
11	V	3	76	0.155257051366295	0.283926936468991	0.951596322686422
12	V	3	76	0.155257051366295	0.283926936468991	0.951596322686422
13	V	3	76	0.155257051366295	0.283926936468991	0.951596322686422
14	V	3	76	0.155257051366295	0.283926936468991	0.951596322686422
15	V	3	76	0.155257051366295	0.283926936468991	0.951596322686422
16	V	3	76	0.155257051366295	0.283926936468991	0.951596322686422
17	V	3	76	0.155257051366295	0.283926936468991	0.951596322686422
18	V	3	76	0.155257051366295	0.283926936468991	0.951596322686422
19	V	3	76	0.155257051366295	0.283926936468991	0.951596322686422
2	M	3	77	0.344612375143272	0.509104385571626	1.46739223802327
4	M	4	77	0.114249011391896	0.258838160067373	0.777518302537971
6	M	4	77	0.227982967851387	0.423806814164527	1.0298317441943
9	M	3	77	0.169595449094971	0.333085892017157	1.05808122170893
10	V	3	77	0.187466458248198	0.27058163417212	0.865517796010068
11	V	3	77	0.187466458248198	0.27058163417212	0.865517796010068
12	V	3	77	0.187466458248198	0.27058163417212	0.865517796010068
13	V	3	77	0.187466458248198	0.27058163417212	0.865517796010068
14	V	3	77	0.187466458248198	0.27058163417212	0.865517796010068
15	V	3	77	0.187466458248198	0.27058163417212	0.865517796010068
16	V	3	77	0.187466458248198	0.27058163417212	0.865517796010068
17	V	3	77	0.187466458248198	0.27058163417212	0.865517796010068
18	V	3	77	0.187466458248198	0.27058163417212	0.865517796010068
19	V	3	77	0.187466458248198	0.27058163417212	0.865517796010068
2	M	3	78	0.208915893108422	0.279195599247512	1.13252530569067
4	M	4	78	0.342355856490837	0.515874345597365	1.58256217409332
6	M	4	78	0.206682111293056	0.347948640347963	0.955648411394779
9	M	3	78	0.200282324801308	0.370401388080684	1.06144041914483
10	V	3	78	0.268736399236114	0.618081824754827	1.63456214262198
11	V	3	78	0.268736399236114	0.618081824754827	1.63456214262198
12	V	3	78	0.268736399236114	0.618081824754827	1.63456214262198
13	V	3	78	0.268736399236114	0.618081824754827	1.63456214262198
14	V	3	78	0.268736399236114	0.618081824754827	1.63456214262198
15	V	3	78	0.268736399236114	0.618081824754827	1.63456214262198
16	V	3	78	0.268736399236114	0.618081824754827	1.63456214262198
17	V	3	78	0.268736399236114	0.618081824754827	1.63456214262198
18	V	3	78	0.268736399236114	0.618081824754827	1.63456214262198
19	V	3	78	0.268736399236114	0.618081824754827	1.63456214262198
2	M	3	79	0.227319451771849	0.441681757995865	1.34156416251156
4	M	4	79	0.214915026771854	0.245200519052096	0.725154124337586
6	M	4	79	0.263894333018524	0.486247631491068	1.42449674938501
9	M	3	79	0.118035466443268	0.24938739389297	0.8539543762594
10	V	3	79	0.130444757741011	0.219508157902572	0.845460964293354
11	V	3	79	0.130444757741011	0.219508157902572	0.845460964293354
12	V	3	79	0.130444757741011	0.219508157902572	0.845460964293354
13	V	3	79	0.130444757741011	0.219508157902572	0.845460964293354
14	V	3	79	0.130444757741011	0.219508157902572	0.845460964293354
15	V	3	79	0.130444757741011	0.219508157902572	0.845460964293354
16	V	3	79	0.130444757741011	0.219508157902572	0.845460964293354
17	V	3	79	0.130444757741011	0.219508157902572	0.845460964293354
18	V	3	79	0.130444757741011	0.219508157902572	0.845460964293354
19	V	3	79	0.130444757741011	0.219508157902572	0.845460964293354
2	M	3	80	0.0908115367579663	0.278436802714473	0.802374839221244
4	M	4	80	0.22016246056332	0.346975970211587	1.17394855186821
6	M	4	80	0.215440423281021	0.381762712501546	1.06072541369012
9	M	3	80	0.227602513455847	0.425610152125473	1.24444046093195
10	V	3	80	0.200174068250865	0.478025482442524	1.3737351337986
11	V	3	80	0.200174068250865	0.478025482442524	1.3737351337986
12	V	3	80	0.200174068250865	0.478025482442524	1.3737351337986
13	V	3	80	0.200174068250865	0.478025482442524	1.3737351337986
14	V	3	80	0.200174068250865	0.478025482442524	1.3737351337986
15	V	3	80	0.200174068250865	0.478025482442524	1.3737351337986
16	V	3	80	0.200174068250865	0.478025482442524	1.3737351337986
17	V	3	80	0.200174068250865	0.478025482442524	1.3737351337986
18	V	3	80	0.200174068250865	0.478025482442524	1.3737351337986
19	V	3	80	0.200174068250865	0.478025482442524	1.3737351337986
2	M	3	81	0.199545363322619	0.39183845458503	1.24425923916395
4	M	4	81	0.205059931805367	0.448944656422199	1.54524540360575
6	M	4	81	0.379615928455018	0.257564745072489	0.850314498189725
9	M	3	81	0.160823242003196	0.258045953765446	0.978012776507945
10	V	3	81	0.1337256040707	0.28618656760429	1.00212819653462
11	V	3	81	0.1337256040707	0.28618656760429	1.00212819653462
12	V	3	81	0.1337256040707	0.28618656760429	1.00212819653462
13	V	3	81	0.1337256040707	0.28618656760429	1.00212819653462
14	V	3	81	0.1337256040707	0.28618656760429	1.00212819653462
15	V	3	81	0.1337256040707	0.28618656760429	1.00212819653462
16	V	3	81	0.1337256040707	0.28618656760429	1.00212819653462
17	V	3	81	0.1337256040707	0.28618656760429	1.00212819653462
18	V	3	81	0.1337256040707	0.28618656760429	1.00212819653462
19	V	3	81	0.1337256040707	0.28618656760429	1.00212819653462
2	M	3	82	0.213255470750345	0.423984658367881	1.23524130398083
4	M	4	82	0.172275654350408	0.330967306907668	1.06611981595449
6	M	4	82	0.213814875347653	0.385082144672341	1.08084500441079
9	M	3	82	0.168962329943148	0.371222332495686	1.2087913548396
10	V	3	82	0.270102111804157	0.29901200985541	0.864711233825125
11	V	3	82	0.270102111804157	0.29901200985541	0.864711233825125
12	V	3	82	0.270102111804157	0.29901200985541	0.864711233825125
13	V	3	82	0.270102111804157	0.29901200985541	0.864711233825125
14	V	3	82	0.270102111804157	0.29901200985541	0.864711233825125
15	V	3	82	0.270102111804157	0.29901200985541	0.864711233825125
16	V	3	82	0.270102111804157	0.29901200985541	0.864711233825125
17	V	3	82	0.270102111804157	0.29901200985541	0.864711233825125
18	V	3	82	0.270102111804157	0.29901200985541	0.864711233825125
19	V	3	82	0.270102111804157	0.29901200985541	0.864711233825125
2	M	3	83	0.185237508004779	0.331044151662127	1.05505760791422
4	M	4	83	0.227860896965737	0.57809904506819	1.52269985461234
6	M	4	83	0.222615019163317	0.449698030348197	1.26592646137226
9	M	3	83	0.224814872175187	0.632199858861265	1.87991596636938
10	V	3	83	0.30940246727388	0.500881810370003	1.12469316017459
11	V	3	83	0.30940246727388	0.500881810370003	1.12469316017459
12	V	3	83	0.30940246727388	0.500881810370003	1.12469316017459
13	V	3	83	0.30940246727388	0.500881810370003	1.12469316017459
14	V	3	83	0.30940246727388	0.500881810370003	1.12469316017459
15	V	3	83	0.30940246727388	0.500881810370003	1.12469316017459
16	V	3	83	0.30940246727388	0.500881810370003	1.12469316017459
17	V	3	83	0.30940246727388	0.500881810370003	1.12469316017459
18	V	3	83	0.30940246727388	0.500881810370003	1.12469316017459
19	V	3	83	0.30940246727388	0.500881810370003	1.12469316017459
2	M	3	84	0.359078216233126	0.451179277183563	1.52812441870935
4	M	4	84	0.175930571540461	0.27689929806667	0.871657163520247
9	M	3	84	0.200707295453445	0.426649924575336	0.986949642035468
10	V	3	84	0.236677140040926	0.406384829346977	0.905485388472898
11	V	3	84	0.236677140040926	0.406384829346977	0.905485388472898
12	V	3	84	0.236677140040926	0.406384829346977	0.905485388472898
13	V	3	84	0.236677140040926	0.406384829346977	0.905485388472898
14	V	3	84	0.236677140040926	0.406384829346977	0.905485388472898
15	V	3	84	0.236677140040926	0.406384829346977	0.905485388472898
16	V	3	84	0.236677140040926	0.406384829346977	0.905485388472898
17	V	3	84	0.236677140040926	0.406384829346977	0.905485388472898
18	V	3	84	0.236677140040926	0.406384829346977	0.905485388472898
19	V	3	84	0.236677140040926	0.406384829346977	0.905485388472898
2	M	3	85	0.244246248918757	0.50615589551962	1.48313258034487
4	M	4	85	0.250495889964063	0.500985272618704	1.61303965147747
9	M	3	85	0.193536552521196	0.370967924346904	1.25791085615531
10	V	3	85	0.152519400464479	0.266089924848375	0.777080329058259
11	V	3	85	0.152519400464479	0.266089924848375	0.777080329058259
12	V	3	85	0.152519400464479	0.266089924848375	0.777080329058259
13	V	3	85	0.152519400464479	0.266089924848375	0.777080329058259
14	V	3	85	0.152519400464479	0.266089924848375	0.777080329058259
15	V	3	85	0.152519400464479	0.266089924848375	0.777080329058259
16	V	3	85	0.152519400464479	0.266089924848375	0.777080329058259
17	V	3	85	0.152519400464479	0.266089924848375	0.777080329058259
18	V	3	85	0.152519400464479	0.266089924848375	0.777080329058259
19	V	3	85	0.152519400464479	0.266089924848375	0.777080329058259
2	M	3	86	0.306783283496649	0.484454194272453	1.59609194256564
4	M	4	86	0.0953411959897781	0.150805466732763	0.534114740889875
9	M	3	86	0.25868569001222	0.272412588413659	0.997271150303248
10	V	4	86	0.186134237171542	0.418100498096695	1.50680284047535
11	V	4	86	0.186134237171542	0.418100498096695	1.50680284047535
12	V	4	86	0.186134237171542	0.418100498096695	1.50680284047535
13	V	4	86	0.186134237171542	0.418100498096695	1.50680284047535
14	V	4	86	0.186134237171542	0.418100498096695	1.50680284047535
15	V	4	86	0.186134237171542	0.418100498096695	1.50680284047535
16	V	4	86	0.186134237171542	0.418100498096695	1.50680284047535
17	V	4	86	0.186134237171542	0.418100498096695	1.50680284047535
18	V	4	86	0.186134237171542	0.418100498096695	1.50680284047535
19	V	4	86	0.186134237171542	0.418100498096695	1.50680284047535
2	M	3	87	0.278365936802649	0.482258527159596	1.72102088942637
4	M	4	87	0.193722881566787	0.397652428971629	1.31840883263404
9	M	3	87	0.176206691887149	0.418618808255335	1.44140989576203
10	V	4	87	0.248081838058637	0.89682888135429	1.9361443143715
11	V	4	87	0.248081838058637	0.89682888135429	1.9361443143715
12	V	4	87	0.248081838058637	0.89682888135429	1.9361443143715
13	V	4	87	0.248081838058637	0.89682888135429	1.9361443143715
14	V	4	87	0.248081838058637	0.89682888135429	1.9361443143715
15	V	4	87	0.248081838058637	0.89682888135429	1.9361443143715
16	V	4	87	0.248081838058637	0.89682888135429	1.9361443143715
17	V	4	87	0.248081838058637	0.89682888135429	1.9361443143715
18	V	4	87	0.248081838058637	0.89682888135429	1.9361443143715
19	V	4	87	0.248081838058637	0.89682888135429	1.9361443143715
2	M	3	88	0.295841073567631	0.403702108754982	1.39625369471752
4	M	4	88	0.229410473598128	0.260303744268155	0.983395707732778
9	M	3	88	0.186102376552817	0.407264663937109	1.37778012867798
10	V	4	88	0.133407223301552	0.345290353101945	1.17176190282774
11	V	4	88	0.133407223301552	0.345290353101945	1.17176190282774
12	V	4	88	0.133407223301552	0.345290353101945	1.17176190282774
13	V	4	88	0.133407223301552	0.345290353101945	1.17176190282774
14	V	4	88	0.133407223301552	0.345290353101945	1.17176190282774
15	V	4	88	0.133407223301552	0.345290353101945	1.17176190282774
16	V	4	88	0.133407223301552	0.345290353101945	1.17176190282774
17	V	4	88	0.133407223301552	0.345290353101945	1.17176190282774
18	V	4	88	0.133407223301552	0.345290353101945	1.17176190282774
19	V	4	88	0.133407223301552	0.345290353101945	1.17176190282774
2	M	4	89	0.127351082929242	0.382293493761877	1.08716349969364
4	M	4	89	0.136966042664461	0.252182571680527	0.900036366653088
9	M	4	89	0.136210861790694	0.282889931385617	0.996145261683552
10	V	4	89	0.212468624834645	0.430560541064649	1.42891463621575
11	V	4	89	0.212468624834645	0.430560541064649	1.42891463621575
12	V	4	89	0.212468624834645	0.430560541064649	1.42891463621575
13	V	4	89	0.212468624834645	0.430560541064649	1.42891463621575
14	V	4	89	0.212468624834645	0.430560541064649	1.42891463621575
15	V	4	89	0.212468624834645	0.430560541064649	1.42891463621575
16	V	4	89	0.212468624834645	0.430560541064649	1.42891463621575
17	V	4	89	0.212468624834645	0.430560541064649	1.42891463621575
18	V	4	89	0.212468624834645	0.430560541064649	1.42891463621575
19	V	4	89	0.212468624834645	0.430560541064649	1.42891463621575
2	M	4	90	0.215221056353243	0.362519075720328	1.42459159808025
4	M	4	90	0.259228057623774	0.32895843600974	0.790171273695226
9	M	4	90	0.20943760635641	0.425120650507085	1.65159823985048
10	V	4	90	0.158079130814462	0.27350662622784	0.665003122162782
11	V	4	90	0.158079130814462	0.27350662622784	0.665003122162782
12	V	4	90	0.158079130814462	0.27350662622784	0.665003122162782
13	V	4	90	0.158079130814462	0.27350662622784	0.665003122162782
14	V	4	90	0.158079130814462	0.27350662622784	0.665003122162782
15	V	4	90	0.158079130814462	0.27350662622784	0.665003122162782
16	V	4	90	0.158079130814462	0.27350662622784	0.665003122162782
17	V	4	90	0.158079130814462	0.27350662622784	0.665003122162782
18	V	4	90	0.158079130814462	0.27350662622784	0.665003122162782
19	V	4	90	0.158079130814462	0.27350662622784	0.665003122162782
2	M	4	91	0.143164281658244	0.260064472098226	1.00360403986302
4	M	4	91	0.292612383443211	0.46873310480086	1.14864417027935
9	M	4	91	0.122192681365728	0.161029730812957	0.705737495529221
10	V	4	91	0.0656799284991401	0.131604146594061	0.458674304432423
11	V	4	91	0.0656799284991401	0.131604146594061	0.458674304432423
12	V	4	91	0.0656799284991401	0.131604146594061	0.458674304432423
13	V	4	91	0.0656799284991401	0.131604146594061	0.458674304432423
14	V	4	91	0.0656799284991401	0.131604146594061	0.458674304432423
15	V	4	91	0.0656799284991401	0.131604146594061	0.458674304432423
16	V	4	91	0.0656799284991401	0.131604146594061	0.458674304432423
17	V	4	91	0.0656799284991401	0.131604146594061	0.458674304432423
18	V	4	91	0.0656799284991401	0.131604146594061	0.458674304432423
19	V	4	91	0.0656799284991401	0.131604146594061	0.458674304432423
2	M	4	92	0.185844670566309	0.364969976573759	1.32359894094099
4	M	4	92	0.173518216926293	0.336128495639485	0.801518506954928
9	M	4	92	0.349249839343681	0.615919698452632	1.53066671619667
10	V	4	92	0.160045953282159	0.34715243972403	1.10205818733114
11	V	4	92	0.160045953282159	0.34715243972403	1.10205818733114
12	V	4	92	0.160045953282159	0.34715243972403	1.10205818733114
13	V	4	92	0.160045953282159	0.34715243972403	1.10205818733114
14	V	4	92	0.160045953282159	0.34715243972403	1.10205818733114
15	V	4	92	0.160045953282159	0.34715243972403	1.10205818733114
16	V	4	92	0.160045953282159	0.34715243972403	1.10205818733114
17	V	4	92	0.160045953282159	0.34715243972403	1.10205818733114
18	V	4	92	0.160045953282159	0.34715243972403	1.10205818733114
19	V	4	92	0.160045953282159	0.34715243972403	1.10205818733114
2	M	4	93	0.228709090471456	0.310785761034077	1.06777516208884
9	M	4	93	0.378261348651532	0.584268451669543	0.989260354375549
10	V	4	93	0.181900588930838	0.42777826516772	1.47073429757688
11	V	4	93	0.181900588930838	0.42777826516772	1.47073429757688
12	V	4	93	0.181900588930838	0.42777826516772	1.47073429757688
13	V	4	93	0.181900588930838	0.42777826516772	1.47073429757688
14	V	4	93	0.181900588930838	0.42777826516772	1.47073429757688
15	V	4	93	0.181900588930838	0.42777826516772	1.47073429757688
16	V	4	93	0.181900588930838	0.42777826516772	1.47073429757688
17	V	4	93	0.181900588930838	0.42777826516772	1.47073429757688
18	V	4	93	0.181900588930838	0.42777826516772	1.47073429757688
19	V	4	93	0.181900588930838	0.42777826516772	1.47073429757688
2	M	4	94	0.231395857464215	0.447105023091644	1.44020116014902
9	M	4	94	0.266896874185538	0.538837715947068	1.29851052942787
10	V	4	94	0.151665995288472	0.264437175187018	1.07075522960266
11	V	4	94	0.151665995288472	0.264437175187018	1.07075522960266
12	V	4	94	0.151665995288472	0.264437175187018	1.07075522960266
13	V	4	94	0.151665995288472	0.264437175187018	1.07075522960266
14	V	4	94	0.151665995288472	0.264437175187018	1.07075522960266
15	V	4	94	0.151665995288472	0.264437175187018	1.07075522960266
16	V	4	94	0.151665995288472	0.264437175187018	1.07075522960266
17	V	4	94	0.151665995288472	0.264437175187018	1.07075522960266
18	V	4	94	0.151665995288472	0.264437175187018	1.07075522960266
19	V	4	94	0.151665995288472	0.264437175187018	1.07075522960266
2	M	4	95	0.169819378910394	0.407587563080746	1.35004395417181
9	M	4	95	0.233171467888208	0.438618143579027	1.48359663085337
10	V	4	95	0.131343204766804	0.211564375783016	0.848625289050897
11	V	4	95	0.131343204766804	0.211564375783016	0.848625289050897
12	V	4	95	0.131343204766804	0.211564375783016	0.848625289050897
13	V	4	95	0.131343204766804	0.211564375783016	0.848625289050897
14	V	4	95	0.131343204766804	0.211564375783016	0.848625289050897
15	V	4	95	0.131343204766804	0.211564375783016	0.848625289050897
16	V	4	95	0.131343204766804	0.211564375783016	0.848625289050897
17	V	4	95	0.131343204766804	0.211564375783016	0.848625289050897
18	V	4	95	0.131343204766804	0.211564375783016	0.848625289050897
19	V	4	95	0.131343204766804	0.211564375783016	0.848625289050897
2	M	4	96	0.229296209830245	0.499160941711325	1.82605819122342
9	M	4	96	0.213488653788584	0.326349598806331	1.16896761989476
10	V	4	96	0.138585907818637	0.235208699127912	0.995056628577622
11	V	4	96	0.138585907818637	0.235208699127912	0.995056628577622
12	V	4	96	0.138585907818637	0.235208699127912	0.995056628577622
13	V	4	96	0.138585907818637	0.235208699127912	0.995056628577622
14	V	4	96	0.138585907818637	0.235208699127912	0.995056628577622
15	V	4	96	0.138585907818637	0.235208699127912	0.995056628577622
16	V	4	96	0.138585907818637	0.235208699127912	0.995056628577622
17	V	4	96	0.138585907818637	0.235208699127912	0.995056628577622
18	V	4	96	0.138585907818637	0.235208699127912	0.995056628577622
19	V	4	96	0.138585907818637	0.235208699127912	0.995056628577622
2	M	4	97	0.31908088994506	0.400968773736208	1.87196500078413
9	M	4	97	0.23189143601074	0.415309863309028	1.42637893297284
10	V	4	97	0.138102657974136	0.34601439638857	1.02832196230353
11	V	4	97	0.138102657974136	0.34601439638857	1.02832196230353
12	V	4	97	0.138102657974136	0.34601439638857	1.02832196230353
13	V	4	97	0.138102657974136	0.34601439638857	1.02832196230353
14	V	4	97	0.138102657974136	0.34601439638857	1.02832196230353
15	V	4	97	0.138102657974136	0.34601439638857	1.02832196230353
16	V	4	97	0.138102657974136	0.34601439638857	1.02832196230353
17	V	4	97	0.138102657974136	0.34601439638857	1.02832196230353
18	V	4	97	0.138102657974136	0.34601439638857	1.02832196230353
19	V	4	97	0.138102657974136	0.34601439638857	1.02832196230353
2	M	4	98	0.155687058596833	0.319597229006939	1.22730338303745
9	M	4	98	0.157859396145728	0.407236560181044	1.15282028977544
10	V	4	98	0.317681625959965	0.499083033422251	1.2977418320207
11	V	4	98	0.317681625959965	0.499083033422251	1.2977418320207
12	V	4	98	0.317681625959965	0.499083033422251	1.2977418320207
13	V	4	98	0.317681625959965	0.499083033422251	1.2977418320207
14	V	4	98	0.317681625959965	0.499083033422251	1.2977418320207
15	V	4	98	0.317681625959965	0.499083033422251	1.2977418320207
16	V	4	98	0.317681625959965	0.499083033422251	1.2977418320207
17	V	4	98	0.317681625959965	0.499083033422251	1.2977418320207
18	V	4	98	0.317681625959965	0.499083033422251	1.2977418320207
19	V	4	98	0.317681625959965	0.499083033422251	1.2977418320207
2	M	4	99	0.253356113946761	0.485956251936985	1.62019183097061
9	M	4	99	0.184638833192909	0.35703978226334	1.19369252484721
10	V	4	99	0.264405490806574	0.463955969329676	1.42812599860016
11	V	4	99	0.264405490806574	0.463955969329676	1.42812599860016
12	V	4	99	0.264405490806574	0.463955969329676	1.42812599860016
13	V	4	99	0.264405490806574	0.463955969329676	1.42812599860016
14	V	4	99	0.264405490806574	0.463955969329676	1.42812599860016
15	V	4	99	0.264405490806574	0.463955969329676	1.42812599860016
16	V	4	99	0.264405490806574	0.463955969329676	1.42812599860016
17	V	4	99	0.264405490806574	0.463955969329676	1.42812599860016
18	V	4	99	0.264405490806574	0.463955969329676	1.42812599860016
19	V	4	99	0.264405490806574	0.463955969329676	1.42812599860016
2	M	4	100	0.116898362721729	0.288330421277847	1.14241891393431
9	M	4	100	0.154364289630581	0.327528692828058	1.18391289199758
10	V	4	100	0.0791486780078558	0.16765061588376	0.661399538387665
11	V	4	100	0.0791486780078558	0.16765061588376	0.661399538387665
12	V	4	100	0.0791486780078558	0.16765061588376	0.661399538387665
13	V	4	100	0.0791486780078558	0.16765061588376	0.661399538387665
14	V	4	100	0.0791486780078558	0.16765061588376	0.661399538387665
15	V	4	100	0.0791486780078558	0.16765061588376	0.661399538387665
16	V	4	100	0.0791486780078558	0.16765061588376	0.661399538387665
17	V	4	100	0.0791486780078558	0.16765061588376	0.661399538387665
18	V	4	100	0.0791486780078558	0.16765061588376	0.661399538387665
19	V	4	100	0.0791486780078558	0.16765061588376	0.661399538387665
2	M	4	101	0.195328591886865	0.426506335925923	1.56439164160451
9	M	4	101	0.172686399305509	0.470394080341958	1.62636017857046
2	M	4	102	0.198408165602456	0.311062890421038	1.1277648591844
9	M	4	102	0.142291371282763	0.261028617803384	0.942230619535938
2	M	4	103	0.247508975563633	0.426615902425982	1.56167732939504
9	M	4	103	0.213464282863913	0.455027876471861	1.59898770052584
2	M	4	104	0.219423463936197	0.492749411726503	1.8615620226084
9	M	4	104	0.21607628079642	0.398976196780278	1.48411297593439
2	M	4	105	0.205821198128751	0.526250405847012	1.51783927664132
9	M	4	105	0.248267561046818	0.504487968035391	1.90092842493563
9	M	4	106	0.152134503323533	0.358440094910214	0.709269923864917
9	M	4	107	0.206228471039092	0.395191836333081	1.51676397127979
9	M	4	108	0.117567843503562	0.248834506417312	1.00198664421532
9	M	4	109	0.309731210948942	0.348425473178664	1.68751373714
