# Supplementary material for: Motor expertise facilitates the accuracy of state extrapolation in perception
Source: PLoS One. 2017 Nov 6;12(11):e0187666. doi: 10.1371/journal.pone.0187666 (PMC5673241; doi:10.1371/journal.pone.0187666)
Supplement: S1 File — (ZIP) [file pone.0187666.s001.zip › Data/Data02b_PredErr_VF_MF.csv]

Subject	Group	Block	Trial	Feedback	PredErr
1	M	2	1	0	6.67667410701906
2	M	2	1	0	-14.3971227667577
3	M	2	1	0	-29.9645834050906
4	M	2	1	0	-17.7956040021339
5	M	2	1	0	-10.9316950214196
6	M	2	1	0	-19.1312500717572
7	M	2	1	0	-19.6954751481966
8	M	2	1	0	-4.09425783133093
9	M	2	1	0	-28.5335012250147
10	V	2	1	0	-16.319484484478
11	V	2	1	0	-28.5335012250147
12	V	2	1	0	-45.1799454010588
13	V	2	1	0	-9.42895660442063
14	V	2	1	0	-9.8616750032098
15	V	2	1	0	-10.3300445640033
16	V	2	1	0	-29.2446687184641
17	V	2	1	0	-7.01172912804784
18	V	2	1	0	-28.5335012250147
19	V	2	1	0	-25.7204826789967
1	M	2	2	0	-11.2162876293483
2	M	2	2	0	-4.15665922631427
3	M	2	2	0	-15.4923463058205
4	M	2	2	0	-1.40794548643727
5	M	2	2	0	-19.1925478192253
6	M	2	2	0	10.446476506098
7	M	2	2	0	-15.4923463058205
8	M	2	2	0	-1.66711944534407
9	M	2	2	0	-9.07231847240145
10	V	2	2	0	-17.8450624613812
11	V	2	2	0	-5.3250023177006
12	V	2	2	0	-9.07231847240145
13	V	2	2	0	-34.0465755637832
14	V	2	2	0	-1.40794548643727
15	V	2	2	0	-22.2134687522864
16	V	2	2	0	-11.9045655727173
17	V	2	2	0	-23.5132787343922
18	V	2	2	0	6.56094681831226
19	V	2	2	0	-10.6214313280065
1	M	2	3	0	12.8045248518034
2	M	2	3	0	-32.882954296015
3	M	2	3	0	-29.2446687184641
4	M	2	3	0	6.77951732100329
5	M	2	3	0	-4.15665922631427
6	M	2	3	0	50.1128506543366
7	M	2	3	0	-1.07123223938399
8	M	2	3	0	8.32868106505813
9	M	2	3	0	-21.4547646613399
10	V	2	3	0	-18.4113353851308
11	V	2	3	0	-1.07123223938399
12	V	2	3	0	-1.66711944534407
13	V	2	3	0	-33.0468020856197
14	V	2	3	0	-33.0468020856197
15	V	2	3	0	-6.96227066880055
16	V	2	3	0	-28.5335012250147
17	V	2	3	0	-19.1925478192253
18	V	2	3	0	-5.33771660495201
19	V	2	3	0	-31.5283416698765
1	M	2	4	0	27.162283395048
2	M	2	4	0	-32.2880979946732
3	M	2	4	0	-31.99671123067
4	M	2	4	0	-16.319484484478
5	M	2	4	0	17.6128506543366
6	M	2	4	0	-1.8466120677255
7	M	2	4	0	-5.3250023177006
8	M	2	4	0	-9.81809472869931
9	M	2	4	0	-33.0468020856197
10	V	2	4	0	-1.07123223938399
11	V	2	4	0	-3.56378943342435
12	V	2	4	0	-15.4923463058205
13	V	2	4	0	16.3416643489661
14	V	2	4	0	-32.2880979946732
15	V	2	4	0	19.1620143983915
16	V	2	4	0	-9.8616750032098
17	V	2	4	0	-1.40794548643727
18	V	2	4	0	-12.2412788197706
19	V	2	4	0	-7.57800205179746
1	M	2	5	0	3.28194807700046
2	M	2	5	0	-29.2180519229995
3	M	2	5	0	1.76101486093188
4	M	2	5	0	-35.2430848990574
5	M	2	5	0	-27.7314875028371
6	M	2	5	0	24.9486147436671
7	M	2	5	0	-4.09425783133093
8	M	2	5	0	-30.0258811525587
9	M	2	5	0	-40.7979167384239
10	V	2	5	0	-32.2880979946732
11	V	2	5	0	-17.8450624613812
12	V	2	5	0	-27.1528178178114
13	V	2	5	0	27.162283395048
14	V	2	5	0	10.4503790373184
15	V	2	5	0	-16.1710499382853
16	V	2	5	0	9.16621388798926
17	V	2	5	0	-32.2880979946732
18	V	2	5	0	-22.0496209626816
19	V	2	5	0	24.5641276349312
1	M	2	6	0	-3.56378943342435
2	M	2	6	0	-21.7650283547529
3	M	2	6	0	-1.07123223938399
4	M	2	6	0	-28.2839692502293
5	M	2	6	0	-23.5132787343922
6	M	2	6	0	21.5683049785804
7	M	2	6	0	-33.0468020856197
8	M	2	6	0	-17.7001678916814
9	M	2	6	0	-11.2162876293483
10	V	2	6	0	-4.27238651502107
11	V	2	6	0	-20.6514280620326
12	V	2	6	0	-4.15665922631427
13	V	2	6	0	-7.55138525633287
14	V	2	6	0	-4.27238651502107
15	V	2	6	0	-12.2412788197706
16	V	2	6	0	-16.1710499382853
17	V	2	6	0	-18.4113353851308
18	V	2	6	0	-1.07123223938399
19	V	2	6	0	-6.6173025835626
1	M	2	7	0	-23.2132422304499
2	M	2	7	0	-5.3250023177006
3	M	2	7	0	-21.7650283547529
4	M	2	7	0	-7.9358723650688
5	M	2	7	0	-1.07123223938399
6	M	2	7	0	11.0452353386601
7	M	2	7	0	-34.3466120677255
8	M	2	7	0	11.8049916634569
9	M	2	7	0	6.77951732100329
10	V	2	7	0	-34.0465755637832
11	V	2	7	0	-34.0465755637832
12	V	2	7	0	-43.880135418953
13	V	2	7	0	-14.9275911646643
14	V	2	7	0	-4.15665922631427
15	V	2	7	0	-4.09425783133093
16	V	2	7	0	-22.2134687522864
17	V	2	7	0	-33.0468020856197
18	V	2	7	0	-34.0465755637832
19	V	2	7	0	-46.5705875447611
1	M	2	8	0	-6.96227066880055
2	M	2	8	0	-19.1925478192253
3	M	2	8	0	-27.7314875028371
4	M	2	8	0	-14.3971227667577
5	M	2	8	0	-5.33771660495201
6	M	2	8	0	-45.8379856016085
7	M	2	8	0	-19.1925478192253
8	M	2	8	0	-19.9056518057348
9	M	2	8	0	-18.4113353851308
10	V	2	8	0	8.32868106505813
11	V	2	8	0	-32.1539832205325
12	V	2	8	0	-28.6783957947145
13	V	2	8	0	-6.96227066880055
14	V	2	8	0	-16.319484484478
15	V	2	8	0	2.89746096826453
16	V	2	8	0	-26.3256796391538
17	V	2	8	0	-9.07231847240145
18	V	2	8	0	-14.0705875447611
19	V	2	8	0	-62.4645834050906
1	M	2	9	0	8.32868106505813
2	M	2	9	0	-17.8450624613812
3	M	2	9	0	-32.1539832205325
4	M	2	9	0	-20.6514280620326
5	M	2	9	0	-4.27238651502107
6	M	2	9	0	14.6203688517504
7	M	2	9	0	6.67667410701906
8	M	2	9	0	-1.07123223938399
9	M	2	9	0	-1.40794548643727
10	V	2	9	0	-7.9358723650688
11	V	2	9	0	-7.9358723650688
12	V	2	9	0	-5.3250023177006
13	V	2	9	0	-51.6312500717572
14	V	2	9	0	-28.5335012250147
15	V	2	9	0	-19.1925478192253
16	V	2	9	0	17.6128506543366
17	V	2	9	0	-9.8616750032098
18	V	2	9	0	-4.09425783133093
19	V	2	9	0	-17.7001678916814
1	M	2	10	0	-42.9873165538659
2	M	2	10	0	-33.0468020856197
3	M	2	10	0	-33.0468020856197
4	M	2	10	0	-39.3668345583481
5	M	2	10	0	-1.66711944534407
6	M	2	10	0	7.59607912190561
7	M	2	10	0	-29.2446687184641
8	M	2	10	0	-10.9316950214196
9	M	2	10	0	-24.409751565724
10	V	2	10	0	-17.7956040021339
11	V	2	10	0	-21.7650283547529
12	V	2	10	0	-32.5983616880863
13	V	2	10	0	-24.409751565724
14	V	2	10	0	-14.9275911646643
15	V	2	10	0	-26.3256796391538
16	V	2	10	0	-17.8450624613812
17	V	2	10	0	-18.7692056984021
18	V	2	10	0	8.32868106505813
19	V	2	10	0	-9.42895660442063
1	M	2	11	0	-16.8981541695037
2	M	2	11	0	-1.40794548643727
3	M	2	11	0	-18.3847185896662
4	M	2	11	0	-14.0705875447611
5	M	2	11	0	-4.65901297248715
6	M	2	11	0	33.9043767289127
7	M	2	11	0	-20.6950083365431
8	M	2	11	0	-14.0705875447611
9	M	2	11	0	6.56094681831226
10	V	2	11	0	-28.5335012250147
11	V	2	11	0	-16.319484484478
12	V	2	11	0	-32.2880979946732
13	V	2	11	0	-23.5132787343922
14	V	2	11	0	-6.96227066880055
15	V	2	11	0	-9.07231847240145
16	V	2	11	0	-1.40794548643727
17	V	2	11	0	-17.4506359168959
18	V	2	11	0	-4.15665922631427
19	V	2	11	0	-27.0043832716187
1	M	2	12	0	1.01523860463403
2	M	2	12	0	-44.8799088971166
3	M	2	12	0	6.77951732100329
4	M	2	12	0	-32.1539832205325
5	M	2	12	0	-5.3250023177006
6	M	2	12	0	1.01523860463403
7	M	2	12	0	-49.3981541695037
8	M	2	12	0	-11.2162876293483
9	M	2	12	0	0.97165833012353
10	V	2	12	0	-9.07231847240145
11	V	2	12	0	-15.4923463058205
12	V	2	12	0	-24.9039208780944
13	V	2	12	0	-1.07123223938399
14	V	2	12	0	9.16621388798926
15	V	2	12	0	-20.6514280620326
16	V	2	12	0	-17.7956040021339
17	V	2	12	0	-27.7314875028371
18	V	2	12	0	-10.9316950214196
19	V	2	12	0	-18.3847185896662
1	M	2	13	0	6.17432036084617
2	M	2	13	0	-29.9645834050906
3	M	2	13	0	-5.33771660495201
4	M	2	13	0	-26.3256796391538
5	M	2	13	0	-7.9358723650688
6	M	2	13	0	-22.7378989060506
7	M	2	13	0	-34.0465755637832
8	M	2	13	0	3.78703551841702
9	M	2	13	0	-21.1633778973366
10	V	2	13	0	-23.5132787343922
11	V	2	13	0	-29.9645834050906
12	V	2	13	0	-16.1710499382853
13	V	2	13	0	-28.6783957947145
14	V	2	13	0	-19.1925478192253
15	V	2	13	0	-4.15665922631427
16	V	2	13	0	-4.09425783133093
17	V	2	13	0	-21.1633778973366
18	V	2	13	0	3.78703551841702
19	V	2	13	0	-27.7314875028371
1	M	2	14	0	3.8216042052855
2	M	2	14	0	9.16621388798926
3	M	2	14	0	-0.386856827235314
4	M	2	14	0	-1.07123223938399
5	M	2	14	0	-18.3847185896662
6	M	2	14	0	-12.5004527786774
7	M	2	14	0	-22.0496209626816
8	M	2	14	0	28.44618398767
9	M	2	14	0	16.3416643489661
10	V	2	14	0	-38.5648208361704
11	V	2	14	0	-38.5648208361704
12	V	2	14	0	-1.40794548643727
13	V	2	14	0	-23.3337861120107
14	V	2	14	0	-0.386856827235314
15	V	2	14	0	-20.6950083365431
16	V	2	14	0	10.446476506098
17	V	2	14	0	-34.0465755637832
18	V	2	14	0	-33.0468020856197
19	V	2	14	0	-23.0746121531039
1	M	2	15	0	-0.54680208561971
2	M	2	15	0	-49.3981541695037
3	M	2	15	0	-17.8450624613812
4	M	2	15	0	-23.5132787343922
5	M	2	15	0	7.59607912190561
6	M	2	15	0	17.3942801516456
7	M	2	15	0	-29.9645834050906
8	M	2	15	0	-7.57800205179746
9	M	2	15	0	-4.15665922631427
10	V	2	15	0	-14.0705875447611
11	V	2	15	0	-32.2880979946732
12	V	2	15	0	-20.262289937754
13	V	2	15	0	10.446476506098
14	V	2	15	0	-9.42895660442063
15	V	2	15	0	-10.6214313280065
16	V	2	15	0	-29.2180519229995
17	V	2	15	0	-14.9275911646643
18	V	2	15	0	9.16621388798926
19	V	2	15	0	-30.52880848153
1	M	2	16	0	-14.9275911646643
2	M	2	16	0	-35.2430848990574
3	M	2	16	0	-7.9358723650688
4	M	2	16	0	-9.8616750032098
5	M	2	16	0	-5.48615115114469
6	M	2	16	0	14.7043959978661
7	M	2	16	0	-35.2430848990574
8	M	2	16	0	-6.96227066880055
9	M	2	16	0	2.89746096826453
10	V	2	16	0	-14.3971227667577
11	V	2	16	0	-17.4506359168959
12	V	2	16	0	-30.0258811525587
13	V	2	16	0	-9.8616750032098
14	V	2	16	0	-23.5132787343922
15	V	2	16	0	-18.4113353851308
16	V	2	16	0	-19.6954751481966
17	V	2	16	0	1.40437672891271
18	V	2	16	0	-31.484761395366
19	V	2	16	0	-25.230456100091
1	M	2	17	0	9.76210109394935
2	M	2	17	0	-39.3668345583481
3	M	2	17	0	-8.86214181486331
4	M	2	17	0	-19.6954751481966
5	M	2	17	0	-9.07231847240145
6	M	2	17	0	11.3366221026634
7	M	2	17	0	-4.27238651502107
8	M	2	17	0	0.50328876933004
9	M	2	17	0	-6.96227066880055
10	V	2	17	0	-19.1925478192253
11	V	2	17	0	-9.8616750032098
12	V	2	17	0	-1.07123223938399
13	V	2	17	0	-4.05381601233005
14	V	2	17	0	1.76101486093188
15	V	2	17	0	-24.409751565724
16	V	2	17	0	8.32868106505813
17	V	2	17	0	-18.3847185896662
18	V	2	17	0	-9.8616750032098
19	V	2	17	0	16.3416643489661
1	M	2	18	0	-24.409751565724
2	M	2	18	0	-1.07123223938399
3	M	2	18	0	-4.27238651502107
4	M	2	18	0	-9.42895660442063
5	M	2	18	0	-28.5335012250147
6	M	2	18	0	15.0493640831041
7	M	2	18	0	-0.386856827235314
8	M	2	18	0	8.98672126560783
9	M	2	18	0	-29.2180519229995
10	V	2	18	0	-15.4923463058205
11	V	2	18	0	-9.42895660442063
12	V	2	18	0	10.446476506098
13	V	2	18	0	-28.2839692502293
14	V	2	18	0	-8.86214181486331
15	V	2	18	0	-29.9645834050906
16	V	2	18	0	-27.1528178178114
17	V	2	18	0	-0.386856827235314
18	V	2	18	0	-7.01172912804784
19	V	2	18	0	28.2276134849789
1	M	2	19	0	-19.1925478192253
2	M	2	19	0	-14.9275911646643
3	M	2	19	0	-32.882954296015
4	M	2	19	0	-7.01172912804784
5	M	2	19	0	-6.96227066880055
6	M	2	19	0	23.4276815275985
7	M	2	19	0	-7.9358723650688
8	M	2	19	0	-19.1312500717572
9	M	2	19	0	10.446476506098
10	V	2	19	0	-17.4506359168959
11	V	2	19	0	-6.96227066880055
12	V	2	19	0	-17.7956040021339
13	V	2	19	0	-10.9316950214196
14	V	2	19	0	-26.3256796391538
15	V	2	19	0	-9.42895660442063
16	V	2	19	0	-9.42895660442063
17	V	2	19	0	-4.15665922631427
18	V	2	19	0	-29.2180519229995
19	V	2	19	0	-58.8256796391538
1	M	2	20	0	17.6128506543366
2	M	2	20	0	3.78703551841702
3	M	2	20	0	-16.319484484478
4	M	2	20	0	-33.0468020856197
5	M	2	20	0	9.42538784689606
6	M	2	20	0	-14.9275911646643
7	M	2	20	0	-2.5046522682752
8	M	2	20	0	-3.56378943342435
9	M	2	20	0	16.3289500617147
10	V	2	20	0	-35.2430848990574
11	V	2	20	0	-32.882954296015
12	V	2	20	0	-49.3981541695037
13	V	2	20	0	-18.4113353851308
14	V	2	20	0	-18.4113353851308
15	V	2	20	0	-32.1539832205325
16	V	2	20	0	-9.07231847240145
17	V	2	20	0	-10.9316950214196
18	V	2	20	0	-32.1539832205325
19	V	2	20	0	0.50328876933004
1	M	2	21	0	9.16621388798926
2	M	2	21	0	8.32868106505813
3	M	2	21	0	-1.40794548643727
4	M	2	21	0	-21.1633778973366
5	M	2	21	0	-7.01172912804784
6	M	2	21	0	3.8216042052855
7	M	2	21	0	-28.2839692502293
8	M	2	21	0	-4.15665922631427
9	M	2	21	0	-30.0258811525587
10	V	2	21	0	-33.0468020856197
11	V	2	21	0	-35.2430848990574
12	V	2	21	0	-39.1173025835626
13	V	2	21	0	-27.1528178178114
14	V	2	21	0	-18.3847185896662
15	V	2	21	0	-14.3971227667577
16	V	2	21	0	-40.7979167384239
17	V	2	21	0	3.78703551841702
18	V	2	21	0	-20.262289937754
19	V	2	21	0	-1.8466120677255
1	M	2	22	0	-6.86683455834806
2	M	2	22	0	-31.484761395366
3	M	2	22	0	-34.3466120677255
4	M	2	22	0	10.446476506098
5	M	2	22	0	-6.6173025835626
6	M	2	22	0	-11.380135418953
7	M	2	22	0	-32.1539832205325
8	M	2	22	0	13.7307943015979
9	M	2	22	0	-16.319484484478
10	V	2	22	0	-21.7650283547529
11	V	2	22	0	-33.0468020856197
12	V	2	22	0	-42.8300445640033
13	V	2	22	0	-14.9899925596476
14	V	2	22	0	-21.1633778973366
15	V	2	22	0	-7.04629781491631
16	V	2	22	0	-11.2162876293483
17	V	2	22	0	-16.319484484478
18	V	2	22	0	-23.5132787343922
19	V	2	22	0	-0.0983616880862774
1	M	2	23	0	-9.07231847240145
2	M	2	23	0	-32.1539832205325
3	M	2	23	0	-20.6514280620326
4	M	2	23	0	8.32868106505813
5	M	2	23	0	-14.9275911646643
6	M	2	23	0	20.2587211802294
7	M	2	23	0	3.78703551841702
8	M	2	23	0	-23.2132422304499
9	M	2	23	0	-14.3971227667577
10	V	2	23	0	-31.484761395366
11	V	2	23	0	-14.9275911646643
12	V	2	23	0	-14.3971227667577
13	V	2	23	0	-21.1633778973366
14	V	2	23	0	-7.04629781491631
15	V	2	23	0	-18.3847185896662
16	V	2	23	0	-12.6799454010588
17	V	2	23	0	17.6128506543366
18	V	2	23	0	-32.2880979946732
19	V	2	23	0	-2.74308489905735
1	M	2	24	0	0.50328876933004
2	M	2	24	0	-9.07231847240145
3	M	2	24	0	-7.04629781491631
4	M	2	24	0	-22.0496209626816
5	M	2	24	0	-18.4113353851308
6	M	2	24	0	13.3074521807747
7	M	2	24	0	-16.319484484478
8	M	2	24	0	5.34718218218865
9	M	2	24	0	-12.6799454010588
10	V	2	24	0	-8.86214181486331
11	V	2	24	0	-8.86214181486331
12	V	2	24	0	-32.882954296015
13	V	2	24	0	8.32868106505813
14	V	2	24	0	-51.6312500717572
15	V	2	24	0	-7.01172912804784
16	V	2	24	0	-42.9873165538659
17	V	2	24	0	-22.0496209626816
18	V	2	24	0	-17.4506359168959
19	V	2	24	0	-12.3799088971166
1	M	2	25	0	5.34718218218865
2	M	2	25	0	-16.319484484478
3	M	2	25	0	-14.3971227667577
4	M	2	25	0	-4.27238651502107
5	M	2	25	0	8.32868106505813
6	M	2	25	0	-6.06482083617039
7	M	2	25	0	-32.5983616880863
8	M	2	25	0	6.56094681831226
9	M	2	25	0	-19.6954751481966
10	V	2	25	0	-9.8616750032098
11	V	2	25	0	-9.07231847240145
12	V	2	25	0	-42.9873165538659
13	V	2	25	0	1.76101486093188
14	V	2	25	0	8.32868106505813
15	V	2	25	0	-27.7314875028371
16	V	2	25	0	-14.3971227667577
17	V	2	25	0	-40.7979167384239
18	V	2	25	0	-3.56378943342435
19	V	2	25	0	-30.7389851390681
1	M	2	26	0	-3.23725421142772
2	M	2	26	0	-8.86214181486331
3	M	2	26	0	-4.15665922631427
4	M	2	26	0	-29.2180519229995
5	M	2	26	0	-9.81809472869931
6	M	2	26	0	10.4503790373184
7	M	2	26	0	-21.4547646613399
8	M	2	26	0	-22.2134687522864
9	M	2	26	0	-24.9039208780944
10	V	2	26	0	-7.04629781491631
11	V	2	26	0	-4.15665922631427
12	V	2	26	0	-20.6514280620326
13	V	2	26	0	9.42538784689606
14	V	2	26	0	-10.9316950214196
15	V	2	26	0	10.446476506098
16	V	2	26	0	14.6203688517504
17	V	2	26	0	-5.33771660495201
18	V	2	26	0	-38.5648208361704
19	V	2	26	0	-53.8206498871992
1	M	2	27	0	22.6383249967902
2	M	2	27	0	-0.386856827235314
3	M	2	27	0	-35.2430848990574
4	M	2	27	0	-9.07231847240145
5	M	2	27	0	1.40437672891271
6	M	2	27	0	5.50833101563273
7	M	2	27	0	-28.5335012250147
8	M	2	27	0	-6.06482083617039
9	M	2	27	0	3.8216042052855
10	V	2	27	0	-5.3250023177006
11	V	2	27	0	-31.99671123067
12	V	2	27	0	-34.0465755637832
13	V	2	27	0	-20.6514280620326
14	V	2	27	0	2.89746096826453
15	V	2	27	0	-1.07123223938399
16	V	2	27	0	-28.2839692502293
17	V	2	27	0	-15.4923463058205
18	V	2	27	0	3.87106266453278
19	V	2	27	0	-0.382954296014965
1	M	2	28	0	14.6203688517504
2	M	2	28	0	-23.5132787343922
3	M	2	28	0	-21.4547646613399
4	M	2	28	0	-34.0465755637832
5	M	2	28	0	-24.409751565724
6	M	2	28	0	3.96649877498529
7	M	2	28	0	1.76101486093188
8	M	2	28	0	-5.3250023177006
9	M	2	28	0	-28.2839692502293
10	V	2	28	0	-29.2180519229995
11	V	2	28	0	-4.27238651502107
12	V	2	28	0	-40.0513852563329
13	V	2	28	0	-7.04629781491631
14	V	2	28	0	17.6128506543366
15	V	2	28	0	6.56094681831226
16	V	2	28	0	-24.409751565724
17	V	2	28	0	1.97119151847002
18	V	2	28	0	2.89746096826453
19	V	2	28	0	-11.9045655727173
1	M	2	29	0	-19.1312500717572
2	M	2	29	0	2.89746096826453
3	M	2	29	0	-28.5335012250147
4	M	2	29	0	3.78703551841702
5	M	2	29	0	0.97165833012353
6	M	2	29	0	-12.3799088971166
7	M	2	29	0	7.59607912190561
8	M	2	29	0	5.49561672838132
9	M	2	29	0	-1.07123223938399
10	V	2	29	0	-29.9645834050906
11	V	2	29	0	-1.66711944534407
12	V	2	29	0	-40.0780020517975
13	V	2	29	0	-19.1925478192253
14	V	2	29	0	5.50833101563273
15	V	2	29	0	-28.5335012250147
16	V	2	29	0	-10.3300445640033
17	V	2	29	0	-5.3250023177006
18	V	2	29	0	-15.4923463058205
19	V	2	29	0	-6.96227066880055
1	M	2	30	0	24.5641276349312
2	M	2	30	0	-4.27238651502107
3	M	2	30	0	-4.09425783133093
4	M	2	30	0	-40.7979167384239
5	M	2	30	0	-22.053523493902
6	M	2	30	0	2.89746096826453
7	M	2	30	0	20.2587211802294
8	M	2	30	0	4.21603074977072
9	M	2	30	0	-7.04629781491631
10	V	2	30	0	-21.1633778973366
11	V	2	30	0	-7.04629781491631
12	V	2	30	0	-4.09425783133093
13	V	2	30	0	2.89746096826453
14	V	2	30	0	-17.4506359168959
15	V	2	30	0	-23.2132422304499
16	V	2	30	0	5.50833101563273
17	V	2	30	0	-20.6514280620326
18	V	2	30	0	-8.86214181486331
19	V	2	30	0	21.2798098394314
1	M	2	31	0	23.0710433955794
2	M	2	31	0	0.97165833012353
3	M	2	31	0	-12.3799088971166
4	M	2	31	0	-21.4547646613399
5	M	2	31	0	7.26954389990898
6	M	2	31	0	-5.33771660495201
7	M	2	31	0	17.6128506543366
8	M	2	31	0	-2.74308489905735
9	M	2	31	0	-4.09425783133093
10	V	2	31	0	9.16621388798926
11	V	2	31	0	9.42538784689606
12	V	2	31	0	2.89746096826453
13	V	2	31	0	-14.0705875447611
14	V	2	31	0	-25.230456100091
15	V	2	31	0	-14.0705875447611
16	V	2	31	0	-19.1925478192253
17	V	2	31	0	9.16621388798926
18	V	2	31	0	10.446476506098
19	V	2	31	0	-8.35921448589201
1	M	2	32	0	-12.6799454010588
2	M	2	32	0	-31.99671123067
3	M	2	32	0	-28.2839692502293
4	M	2	32	0	9.16621388798926
5	M	2	32	0	3.78703551841702
6	M	2	32	0	17.5100074403524
7	M	2	32	0	19.9995472213226
8	M	2	32	0	-23.0746121531039
9	M	2	32	0	-44.8799088971166
10	V	2	32	0	9.42538784689606
11	V	2	32	0	-0.386856827235314
12	V	2	32	0	-19.6954751481966
13	V	2	32	0	-27.7314875028371
14	V	2	32	0	-20.6514280620326
15	V	2	32	0	-6.6173025835626
16	V	2	32	0	-3.23725421142772
17	V	2	32	0	-14.0705875447611
18	V	2	32	0	5.50833101563273
19	V	2	32	0	-9.81809472869931
1	M	2	33	0	0.211902005326794
2	M	2	33	0	-14.0705875447611
3	M	2	33	0	-14.0705875447611
4	M	2	33	0	-5.33771660495201
5	M	2	33	0	-21.1633778973366
6	M	2	33	0	-3.56378943342435
7	M	2	33	0	-6.96227066880055
8	M	2	33	0	14.6549375386188
9	M	2	33	0	-12.5004527786774
10	V	2	33	0	-9.42895660442063
11	V	2	33	0	-5.33771660495201
12	V	2	33	0	-7.04629781491631
13	V	2	33	0	-11.2162876293483
14	V	2	33	0	16.3289500617147
15	V	2	33	0	5.50833101563273
16	V	2	33	0	-4.15665922631427
17	V	2	33	0	-28.5335012250147
18	V	2	33	0	-21.1633778973366
19	V	2	33	0	-27.1528178178114
1	M	2	34	0	10.734971645247
2	M	2	34	0	-9.42895660442063
3	M	2	34	0	-6.96227066880055
4	M	2	34	0	-29.2446687184641
5	M	2	34	0	-22.2134687522864
6	M	2	34	0	-13.5764182323907
7	M	2	34	0	16.3289500617147
8	M	2	34	0	-18.3847185896662
9	M	2	34	0	-42.9873165538659
10	V	2	34	0	-4.15665922631427
11	V	2	34	0	-18.3847185896662
12	V	2	34	0	-35.2430848990574
13	V	2	34	0	-26.3256796391538
14	V	2	34	0	-14.0705875447611
15	V	2	34	0	-12.6799454010588
16	V	2	34	0	-9.81809472869931
17	V	2	34	0	-32.1539832205325
18	V	2	34	0	-4.05381601233005
19	V	2	34	0	3.8216042052855
1	M	2	35	0	-1.40794548643727
2	M	2	35	0	-6.96227066880055
3	M	2	35	0	-5.3250023177006
4	M	2	35	0	-14.9275911646643
5	M	2	35	0	-10.4873165538659
6	M	2	35	0	3.25533128153587
7	M	2	35	0	-7.01172912804784
8	M	2	35	0	0.346016779467474
9	M	2	35	0	8.32868106505813
10	V	2	35	0	-14.9275911646643
11	V	2	35	0	6.77951732100329
12	V	2	35	0	19.1620143983915
13	V	2	35	0	-14.3971227667577
14	V	2	35	0	-34.0465755637832
15	V	2	35	0	-19.6954751481966
16	V	2	35	0	-21.4547646613399
17	V	2	35	0	-3.56378943342435
18	V	2	35	0	-35.2430848990574
19	V	2	35	0	29.9953477317248
1	M	2	36	0	-18.4113353851308
2	M	2	36	0	-28.2839692502293
3	M	2	36	0	-2.5046522682752
4	M	2	36	0	-4.15665922631427
5	M	2	36	0	-10.6214313280065
6	M	2	36	0	34.47119151847
7	M	2	36	0	-31.99671123067
8	M	2	36	0	-0.386856827235314
9	M	2	36	0	-27.7314875028371
10	V	2	36	0	-32.882954296015
11	V	2	36	0	8.32868106505813
12	V	2	36	0	-50.2001678916814
13	V	2	36	0	6.56094681831226
14	V	2	36	0	-1.07123223938399
15	V	2	36	0	-1.66711944534407
16	V	2	36	0	-27.7314875028371
17	V	2	36	0	8.32868106505813
18	V	2	36	0	-19.1925478192253
19	V	2	36	0	-11.380135418953
1	M	2	37	0	-32.8868568272353
2	M	2	37	0	-26.3256796391538
3	M	2	37	0	0.97165833012353
4	M	2	37	0	-19.1925478192253
5	M	2	37	0	-22.0496209626816
6	M	2	37	0	5.34718218218865
7	M	2	37	0	1.40437672891271
8	M	2	37	0	6.17432036084617
9	M	2	37	0	-9.81809472869931
10	V	2	37	0	17.6128506543366
11	V	2	37	0	-19.1925478192253
12	V	2	37	0	-4.27238651502107
13	V	2	37	0	-28.5335012250147
14	V	2	37	0	-24.409751565724
15	V	2	37	0	-16.319484484478
16	V	2	37	0	-34.0465755637832
17	V	2	37	0	-35.2430848990574
18	V	2	37	0	-9.07231847240145
19	V	2	37	0	6.7390755020024
1	M	2	38	0	4.21603074977072
2	M	2	38	0	17.6128506543366
3	M	2	38	0	-9.42895660442063
4	M	2	38	0	5.50833101563273
5	M	2	38	0	-29.9645834050906
6	M	2	38	0	33.4716583301235
7	M	2	38	0	-18.3847185896662
8	M	2	38	0	-9.42895660442063
9	M	2	38	0	-10.9316950214196
10	V	2	38	0	5.49561672838132
11	V	2	38	0	-18.4113353851308
12	V	2	38	0	-51.6312500717572
13	V	2	38	0	-21.4547646613399
14	V	2	38	0	-27.7314875028371
15	V	2	38	0	17.6128506543366
16	V	2	38	0	-10.9316950214196
17	V	2	38	0	-6.96227066880055
18	V	2	38	0	-29.9645834050906
19	V	2	38	0	41.6662138879893
1	M	2	39	0	-4.27238651502107
2	M	2	39	0	-29.2446687184641
3	M	2	39	0	9.16621388798926
4	M	2	39	0	-10.9316950214196
5	M	2	39	0	1.97119151847002
6	M	2	39	0	0.346016779467474
7	M	2	39	0	-42.3180947286993
8	M	2	39	0	-10.6214313280065
9	M	2	39	0	-20.262289937754
10	V	2	39	0	-42.9873165538659
11	V	2	39	0	-3.23725421142772
12	V	2	39	0	-20.6950083365431
13	V	2	39	0	-19.6954751481966
14	V	2	39	0	-7.01172912804784
15	V	2	39	0	-11.2162876293483
16	V	2	39	0	2.89746096826453
17	V	2	39	0	-1.07123223938399
18	V	2	39	0	-7.57800205179746
19	V	2	39	0	-14.9899925596476
1	M	2	40	0	5.50833101563273
2	M	2	40	0	5.49561672838132
3	M	2	40	0	-19.1925478192253
4	M	2	40	0	-38.5648208361704
5	M	2	40	0	-23.2132422304499
6	M	2	40	0	17.0076536941795
7	M	2	40	0	7.26954389990898
8	M	2	40	0	-19.6954751481966
9	M	2	40	0	-26.3256796391538
10	V	2	40	0	10.446476506098
11	V	2	40	0	-34.3466120677255
12	V	2	40	0	-4.05381601233005
13	V	2	40	0	-42.9873165538659
14	V	2	40	0	-42.9873165538659
15	V	2	40	0	-0.0983616880862774
16	V	2	40	0	-4.27238651502107
17	V	2	40	0	-4.27238651502107
18	V	2	40	0	-16.319484484478
19	V	2	40	0	25.4537021850837
1	M	3	1	0	23.0710433955794
2	M	3	1	0	-6.96227066880055
3	M	3	1	0	-5.3250023177006
4	M	3	1	0	-8.86214181486331
5	M	3	1	0	-20.262289937754
6	M	3	1	0	3.87106266453278
7	M	3	1	0	-18.4113353851308
8	M	3	1	0	-23.2132422304499
9	M	3	1	0	-11.9045655727173
10	V	3	1	0	-17.4506359168959
11	V	3	1	0	-19.1925478192253
12	V	3	1	0	-28.6783957947145
13	V	3	1	0	-12.2412788197706
14	V	3	1	0	-19.6954751481966
15	V	3	1	0	-32.1539832205325
16	V	3	1	0	-34.0465755637832
17	V	3	1	0	-5.33771660495201
18	V	3	1	0	-19.1925478192253
19	V	3	1	0	1.01523860463403
1	M	3	2	0	-36.5942578313309
2	M	3	2	0	-14.3971227667577
3	M	3	2	0	-31.99671123067
4	M	3	2	0	-11.2162876293483
5	M	3	2	0	-5.48615115114469
6	M	3	2	0	20.2587211802294
7	M	3	2	0	-20.262289937754
8	M	3	2	0	-18.3847185896662
9	M	3	2	0	-4.15665922631427
10	V	3	2	0	-15.4923463058205
11	V	3	2	0	-31.99671123067
12	V	3	2	0	-24.9039208780944
13	V	3	2	0	-9.81809472869931
14	V	3	2	0	-6.96227066880055
15	V	3	2	0	-14.3971227667577
16	V	3	2	0	3.78703551841702
17	V	3	2	0	-21.4547646613399
18	V	3	2	0	10.446476506098
19	V	3	2	0	-23.2132422304499
1	M	3	3	0	-1.8466120677255
2	M	3	3	0	-4.15665922631427
3	M	3	3	0	-2.5046522682752
4	M	3	3	0	-1.40794548643727
5	M	3	3	0	-1.07123223938399
6	M	3	3	0	8.32868106505813
7	M	3	3	0	-29.9645834050906
8	M	3	3	0	-5.33771660495201
9	M	3	3	0	-29.2180519229995
10	V	3	3	0	-5.3250023177006
11	V	3	3	0	-9.07231847240145
12	V	3	3	0	-50.2001678916814
13	V	3	3	0	16.3416643489661
14	V	3	3	0	-15.4923463058205
15	V	3	3	0	-1.07123223938399
16	V	3	3	0	-9.8616750032098
17	V	3	3	0	-17.7956040021339
18	V	3	3	0	-24.9039208780944
19	V	3	3	0	-14.9899925596476
1	M	3	4	0	-8.35921448589201
2	M	3	4	0	-33.0468020856197
3	M	3	4	0	-0.386856827235314
4	M	3	4	0	-27.7314875028371
5	M	3	4	0	-32.1539832205325
6	M	3	4	0	-19.1312500717572
7	M	3	4	0	-2.5046522682752
8	M	3	4	0	-10.3300445640033
9	M	3	4	0	-23.5132787343922
10	V	3	4	0	-9.8616750032098
11	V	3	4	0	-14.9275911646643
12	V	3	4	0	-56.0132787343922
13	V	3	4	0	-27.7314875028371
14	V	3	4	0	19.9995472213226
15	V	3	4	0	-10.3300445640033
16	V	3	4	0	-27.7314875028371
17	V	3	4	0	-4.27238651502107
18	V	3	4	0	9.16621388798926
19	V	3	4	0	-23.0746121531039
1	M	3	5	0	-10.3300445640033
2	M	3	5	0	-10.9316950214196
3	M	3	5	0	-15.4923463058205
4	M	3	5	0	-4.05381601233005
5	M	3	5	0	-8.35921448589201
6	M	3	5	0	23.0710433955794
7	M	3	5	0	-21.1633778973366
8	M	3	5	0	-4.65901297248715
9	M	3	5	0	-9.42895660442063
10	V	3	5	0	-33.0468020856197
11	V	3	5	0	-32.1539832205325
12	V	3	5	0	-12.2412788197706
13	V	3	5	0	-16.1710499382853
14	V	3	5	0	-21.7650283547529
15	V	3	5	0	-9.8616750032098
16	V	3	5	0	-17.7956040021339
17	V	3	5	0	-20.6514280620326
18	V	3	5	0	-50.2001678916814
19	V	3	5	0	-36.0637894334243
1	M	3	6	0	-7.57800205179746
2	M	3	6	0	6.77951732100329
3	M	3	6	0	-14.9275911646643
4	M	3	6	0	-9.8616750032098
5	M	3	6	0	-24.409751565724
6	M	3	6	0	-1.8466120677255
7	M	3	6	0	-8.86214181486331
8	M	3	6	0	-21.4547646613399
9	M	3	6	0	-6.96227066880055
10	V	3	6	0	-30.0258811525587
11	V	3	6	0	-5.33771660495201
12	V	3	6	0	16.3416643489661
13	V	3	6	0	-10.9316950214196
14	V	3	6	0	-0.386856827235314
15	V	3	6	0	19.1620143983915
16	V	3	6	0	-5.33771660495201
17	V	3	6	0	-17.4506359168959
18	V	3	6	0	-18.4113353851308
19	V	3	6	0	-6.6173025835626
1	M	3	7	0	-11.2162876293483
2	M	3	7	0	6.56094681831226
3	M	3	7	0	-34.0465755637832
4	M	3	7	0	-9.42895660442063
5	M	3	7	0	-29.9645834050906
6	M	3	7	0	2.47411884744132
7	M	3	7	0	-28.2839692502293
8	M	3	7	0	-17.7001678916814
9	M	3	7	0	-1.40794548643727
10	V	3	7	0	-46.0764182323907
11	V	3	7	0	-34.3466120677255
12	V	3	7	0	-40.0513852563329
13	V	3	7	0	-21.4547646613399
14	V	3	7	0	-18.3847185896662
15	V	3	7	0	-9.81809472869931
16	V	3	7	0	9.16621388798926
17	V	3	7	0	-7.9358723650688
18	V	3	7	0	-10.9316950214196
19	V	3	7	0	-20.262289937754
1	M	3	8	0	6.67667410701906
2	M	3	8	0	-14.0705875447611
3	M	3	8	0	-17.8450624613812
4	M	3	8	0	-14.9275911646643
5	M	3	8	0	-9.81809472869931
6	M	3	8	0	-43.7201901605686
7	M	3	8	0	-5.48615115114469
8	M	3	8	0	-5.3250023177006
9	M	3	8	0	-42.9873165538659
10	V	3	8	0	1.40437672891271
11	V	3	8	0	-7.9358723650688
12	V	3	8	0	-53.6633778973366
13	V	3	8	0	-14.3971227667577
14	V	3	8	0	-14.3971227667577
15	V	3	8	0	-4.27238651502107
16	V	3	8	0	5.50833101563273
17	V	3	8	0	-18.4113353851308
18	V	3	8	0	-39.1173025835626
19	V	3	8	0	-35.7372542114277
1	M	3	9	0	-16.8981541695037
2	M	3	9	0	3.78703551841702
3	M	3	9	0	-4.15665922631427
4	M	3	9	0	-1.66711944534407
5	M	3	9	0	-23.2132422304499
6	M	3	9	0	-11.380135418953
7	M	3	9	0	-1.40794548643727
8	M	3	9	0	-16.319484484478
9	M	3	9	0	-24.409751565724
10	V	3	9	0	-7.9358723650688
11	V	3	9	0	-35.2430848990574
12	V	3	9	0	-40.0780020517975
13	V	3	9	0	-34.0465755637832
14	V	3	9	0	-1.40794548643727
15	V	3	9	0	-11.380135418953
16	V	3	9	0	-26.3256796391538
17	V	3	9	0	-29.2180519229995
18	V	3	9	0	-35.2430848990574
19	V	3	9	0	-1.8466120677255
1	M	3	10	0	22.6383249967902
2	M	3	10	0	-7.9358723650688
3	M	3	10	0	-3.56378943342435
4	M	3	10	0	-14.3971227667577
5	M	3	10	0	1.76101486093188
6	M	3	10	0	41.6662138879893
7	M	3	10	0	-32.1539832205325
8	M	3	10	0	-34.3466120677255
9	M	3	10	0	-14.3971227667577
10	V	3	10	0	-9.07231847240145
11	V	3	10	0	-15.4923463058205
12	V	3	10	0	19.1620143983915
13	V	3	10	0	-14.9899925596476
14	V	3	10	0	-21.4547646613399
15	V	3	10	0	-7.57800205179746
16	V	3	10	0	-8.86214181486331
17	V	3	10	0	-32.1539832205325
18	V	3	10	0	-4.15665922631427
19	V	3	10	0	10.734971645247
1	M	3	11	0	25.4537021850837
2	M	3	11	0	-1.07123223938399
3	M	3	11	0	-38.5648208361704
4	M	3	11	0	-7.01172912804784
5	M	3	11	0	-7.01172912804784
6	M	3	11	0	-6.06482083617039
7	M	3	11	0	-34.0465755637832
8	M	3	11	0	-19.1925478192253
9	M	3	11	0	-9.07231847240145
10	V	3	11	0	-8.86214181486331
11	V	3	11	0	-3.56378943342435
12	V	3	11	0	6.77951732100329
13	V	3	11	0	-29.9645834050906
14	V	3	11	0	-4.27238651502107
15	V	3	11	0	-10.6214313280065
16	V	3	11	0	-1.07123223938399
17	V	3	11	0	-3.56378943342435
18	V	3	11	0	-19.9056518057348
19	V	3	11	0	-18.3847185896662
1	M	3	12	0	-12.3799088971166
2	M	3	12	0	-34.3466120677255
3	M	3	12	0	-14.0705875447611
4	M	3	12	0	-16.319484484478
5	M	3	12	0	-27.7314875028371
6	M	3	12	0	-47.4275911646643
7	M	3	12	0	-1.66711944534407
8	M	3	12	0	-19.1312500717572
9	M	3	12	0	3.8216042052855
10	V	3	12	0	-42.9873165538659
11	V	3	12	0	-28.5335012250147
12	V	3	12	0	-60.2314875028371
13	V	3	12	0	-24.409751565724
14	V	3	12	0	14.6203688517504
15	V	3	12	0	13.7307943015979
16	V	3	12	0	6.56094681831226
17	V	3	12	0	-34.3466120677255
18	V	3	12	0	-44.8799088971166
19	V	3	12	0	29.9953477317248
1	M	3	13	0	3.87106266453278
2	M	3	13	0	-9.07231847240145
3	M	3	13	0	-4.27238651502107
4	M	3	13	0	-10.9316950214196
5	M	3	13	0	-11.380135418953
6	M	3	13	0	-51.2692056984021
7	M	3	13	0	6.56094681831226
8	M	3	13	0	-22.2134687522864
9	M	3	13	0	-22.0496209626816
10	V	3	13	0	-40.7979167384239
11	V	3	13	0	-17.8450624613812
12	V	3	13	0	10.446476506098
13	V	3	13	0	-11.9045655727173
14	V	3	13	0	-20.6514280620326
15	V	3	13	0	-4.15665922631427
16	V	3	13	0	-11.2162876293483
17	V	3	13	0	-0.386856827235314
18	V	3	13	0	6.56094681831226
19	V	3	13	0	-10.6214313280065
1	M	3	14	0	28.44618398767
2	M	3	14	0	-14.9275911646643
3	M	3	14	0	-9.81809472869931
4	M	3	14	0	6.56094681831226
5	M	3	14	0	-6.6173025835626
6	M	3	14	0	3.96649877498529
7	M	3	14	0	-19.1925478192253
8	M	3	14	0	-7.57800205179746
9	M	3	14	0	-21.1633778973366
10	V	3	14	0	-21.1633778973366
11	V	3	14	0	-16.319484484478
12	V	3	14	0	-16.1710499382853
13	V	3	14	0	-14.0705875447611
14	V	3	14	0	2.89746096826453
15	V	3	14	0	17.6128506543366
16	V	3	14	0	-19.1925478192253
17	V	3	14	0	19.9995472213226
18	V	3	14	0	-25.230456100091
19	V	3	14	0	-2.74308489905735
1	M	3	15	0	-0.54680208561971
2	M	3	15	0	-12.2412788197706
3	M	3	15	0	-1.07123223938399
4	M	3	15	0	-21.4547646613399
5	M	3	15	0	-21.1633778973366
6	M	3	15	0	20.5954344272827
7	M	3	15	0	-27.7314875028371
8	M	3	15	0	-0.382954296014965
9	M	3	15	0	-20.6514280620326
10	V	3	15	0	-2.5046522682752
11	V	3	15	0	-27.7314875028371
12	V	3	15	0	-37.1590129724872
13	V	3	15	0	6.56094681831226
14	V	3	15	0	-29.9645834050906
15	V	3	15	0	3.8216042052855
16	V	3	15	0	-14.0705875447611
17	V	3	15	0	-8.86214181486331
18	V	3	15	0	-5.33771660495201
19	V	3	15	0	-33.571232239384
1	M	3	16	0	19.9995472213226
2	M	3	16	0	-21.1633778973366
3	M	3	16	0	-35.2430848990574
4	M	3	16	0	10.446476506098
5	M	3	16	0	-4.65901297248715
6	M	3	16	0	22.6383249967902
7	M	3	16	0	-5.3250023177006
8	M	3	16	0	3.87106266453278
9	M	3	16	0	-43.880135418953
10	V	3	16	0	-17.8450624613812
11	V	3	16	0	-18.3847185896662
12	V	3	16	0	6.56094681831226
13	V	3	16	0	-42.9873165538659
14	V	3	16	0	-27.1528178178114
15	V	3	16	0	-29.9645834050906
16	V	3	16	0	-32.1539832205325
17	V	3	16	0	9.42538784689606
18	V	3	16	0	-37.1590129724872
19	V	3	16	0	28.2276134849789
1	M	3	17	0	14.6549375386188
2	M	3	17	0	10.446476506098
3	M	3	17	0	-18.3847185896662
4	M	3	17	0	-7.9358723650688
5	M	3	17	0	-3.56378943342435
6	M	3	17	0	-35.2430848990574
7	M	3	17	0	16.3289500617147
8	M	3	17	0	-0.0983616880862774
9	M	3	17	0	-32.2880979946732
10	V	3	17	0	-1.66711944534407
11	V	3	17	0	-29.2446687184641
12	V	3	17	0	-34.0465755637832
13	V	3	17	0	-17.8796311482496
14	V	3	17	0	-14.9275911646643
15	V	3	17	0	21.2798098394314
16	V	3	17	0	-21.4547646613399
17	V	3	17	0	-22.0496209626816
18	V	3	17	0	2.89746096826453
19	V	3	17	0	-9.8616750032098
1	M	3	18	0	2.89746096826453
2	M	3	18	0	-16.319484484478
3	M	3	18	0	5.49561672838132
4	M	3	18	0	-22.2134687522864
5	M	3	18	0	9.16621388798926
6	M	3	18	0	5.50833101563273
7	M	3	18	0	-14.9275911646643
8	M	3	18	0	-10.4873165538659
9	M	3	18	0	6.77951732100329
10	V	3	18	0	-29.2180519229995
11	V	3	18	0	-7.04629781491631
12	V	3	18	0	-42.9873165538659
13	V	3	18	0	-1.66711944534407
14	V	3	18	0	-9.07231847240145
15	V	3	18	0	-19.1925478192253
16	V	3	18	0	-9.07231847240145
17	V	3	18	0	-14.0705875447611
18	V	3	18	0	-40.7979167384239
19	V	3	18	0	-40.7979167384239
1	M	3	19	0	-2.74308489905735
2	M	3	19	0	-22.0496209626816
3	M	3	19	0	-34.3466120677255
4	M	3	19	0	-19.1925478192253
5	M	3	19	0	-7.55138525633287
6	M	3	19	0	6.67667410701906
7	M	3	19	0	-10.9316950214196
8	M	3	19	0	10.446476506098
9	M	3	19	0	-14.9275911646643
10	V	3	19	0	-32.2880979946732
11	V	3	19	0	-4.27238651502107
12	V	3	19	0	-6.96227066880055
13	V	3	19	0	2.89746096826453
14	V	3	19	0	-33.0468020856197
15	V	3	19	0	-5.48615115114469
16	V	3	19	0	-1.8466120677255
17	V	3	19	0	-27.7314875028371
18	V	3	19	0	-16.319484484478
19	V	3	19	0	3.87106266453278
1	M	3	20	0	-8.29791673842391
2	M	3	20	0	5.50833101563273
3	M	3	20	0	6.77951732100329
4	M	3	20	0	-26.3256796391538
5	M	3	20	0	-2.5046522682752
6	M	3	20	0	39.2795173210033
7	M	3	20	0	-7.04629781491631
8	M	3	20	0	3.8216042052855
9	M	3	20	0	-10.9316950214196
10	V	3	20	0	6.77951732100329
11	V	3	20	0	-8.86214181486331
12	V	3	20	0	-11.9045655727173
13	V	3	20	0	-60.7839692502293
14	V	3	20	0	-35.2430848990574
15	V	3	20	0	-6.96227066880055
16	V	3	20	0	-4.15665922631427
17	V	3	20	0	-30.0258811525587
18	V	3	20	0	-27.7314875028371
19	V	3	20	0	-37.9861511511447
1	M	3	21	0	17.0076536941795
2	M	3	21	0	-20.6514280620326
3	M	3	21	0	9.16621388798926
4	M	3	21	0	-9.07231847240145
5	M	3	21	0	12.8045248518034
6	M	3	21	0	29.2627457885723
7	M	3	21	0	-18.3847185896662
8	M	3	21	0	-6.6173025835626
9	M	3	21	0	-8.86214181486331
10	V	3	21	0	-18.4113353851308
11	V	3	21	0	-9.42895660442063
12	V	3	21	0	-19.1925478192253
13	V	3	21	0	29.9953477317248
14	V	3	21	0	17.6128506543366
15	V	3	21	0	-16.8981541695037
16	V	3	21	0	-1.40794548643727
17	V	3	21	0	-10.9316950214196
18	V	3	21	0	6.7390755020024
19	V	3	21	0	-41.3621418148633
1	M	3	22	0	-24.1713189349419
2	M	3	22	0	-24.409751565724
3	M	3	22	0	-6.96227066880055
4	M	3	22	0	-6.96227066880055
5	M	3	22	0	-11.2162876293483
6	M	3	22	0	1.97119151847002
7	M	3	22	0	1.76101486093188
8	M	3	22	0	-4.09425783133093
9	M	3	22	0	-39.1173025835626
10	V	3	22	0	-16.319484484478
11	V	3	22	0	-40.7979167384239
12	V	3	22	0	-46.0764182323907
13	V	3	22	0	-15.4923463058205
14	V	3	22	0	-28.5335012250147
15	V	3	22	0	-7.55138525633287
16	V	3	22	0	-14.3971227667577
17	V	3	22	0	-9.07231847240145
18	V	3	22	0	-33.0468020856197
19	V	3	22	0	25.4537021850837
1	M	3	23	0	14.1152814103338
2	M	3	23	0	-7.01172912804784
3	M	3	23	0	-16.319484484478
4	M	3	23	0	5.50833101563273
5	M	3	23	0	-21.4547646613399
6	M	3	23	0	37.9956167283813
7	M	3	23	0	-34.3466120677255
8	M	3	23	0	6.77951732100329
9	M	3	23	0	-2.5046522682752
10	V	3	23	0	-44.8799088971166
11	V	3	23	0	-22.2134687522864
12	V	3	23	0	-21.4547646613399
13	V	3	23	0	1.76101486093188
14	V	3	23	0	-30.0258811525587
15	V	3	23	0	1.40437672891271
16	V	3	23	0	-17.8450624613812
17	V	3	23	0	-35.2430848990574
18	V	3	23	0	-7.01172912804784
19	V	3	23	0	-27.0043832716187
1	M	3	24	0	45.0943481942652
2	M	3	24	0	8.32868106505813
3	M	3	24	0	-19.6954751481966
4	M	3	24	0	-18.3847185896662
5	M	3	24	0	-7.04629781491631
6	M	3	24	0	3.28194807700046
7	M	3	24	0	-35.2430848990574
8	M	3	24	0	-14.0705875447611
9	M	3	24	0	-5.3250023177006
10	V	3	24	0	-3.56378943342435
11	V	3	24	0	6.77951732100329
12	V	3	24	0	-4.09425783133093
13	V	3	24	0	-7.01172912804784
14	V	3	24	0	-3.23725421142772
15	V	3	24	0	-14.9275911646643
16	V	3	24	0	17.6128506543366
17	V	3	24	0	-29.9645834050906
18	V	3	24	0	-21.4547646613399
19	V	3	24	0	3.8216042052855
1	M	3	25	0	15.0493640831041
2	M	3	25	0	-29.9645834050906
3	M	3	25	0	-28.5335012250147
4	M	3	25	0	-32.1539832205325
5	M	3	25	0	6.77951732100329
6	M	3	25	0	39.769543899909
7	M	3	25	0	-20.6514280620326
8	M	3	25	0	-4.27238651502107
9	M	3	25	0	-40.7979167384239
10	V	3	25	0	-1.40794548643727
11	V	3	25	0	-3.23725421142772
12	V	3	25	0	-1.66711944534407
13	V	3	25	0	-4.05381601233005
14	V	3	25	0	-32.1539832205325
15	V	3	25	0	-5.33771660495201
16	V	3	25	0	-5.48615115114469
17	V	3	25	0	-27.1528178178114
18	V	3	25	0	-29.2180519229995
19	V	3	25	0	27.1749976822994
1	M	3	26	0	-37.8250023177006
2	M	3	26	0	-19.1925478192253
3	M	3	26	0	-22.2134687522864
4	M	3	26	0	-28.2839692502293
5	M	3	26	0	-4.15665922631427
6	M	3	26	0	34.2610148609319
7	M	3	26	0	20.5954344272827
8	M	3	26	0	-9.07231847240145
9	M	3	26	0	-34.0465755637832
10	V	3	26	0	-1.07123223938399
11	V	3	26	0	-9.8616750032098
12	V	3	26	0	-28.2839692502293
13	V	3	26	0	10.446476506098
14	V	3	26	0	-21.1633778973366
15	V	3	26	0	-23.2132422304499
16	V	3	26	0	-21.1633778973366
17	V	3	26	0	-33.0468020856197
18	V	3	26	0	-12.2412788197706
19	V	3	26	0	-47.9923463058205
1	M	3	27	0	9.76210109394935
2	M	3	27	0	-42.9873165538659
3	M	3	27	0	-0.0983616880862774
4	M	3	27	0	8.32868106505813
5	M	3	27	0	-18.4113353851308
6	M	3	27	0	32.4016383119137
7	M	3	27	0	-14.0705875447611
8	M	3	27	0	-1.07123223938399
9	M	3	27	0	-27.7314875028371
10	V	3	27	0	-22.0496209626816
11	V	3	27	0	-4.15665922631427
12	V	3	27	0	2.89746096826453
13	V	3	27	0	-8.86214181486331
14	V	3	27	0	-9.8616750032098
15	V	3	27	0	-9.07231847240145
16	V	3	27	0	-28.5335012250147
17	V	3	27	0	-5.3250023177006
18	V	3	27	0	-22.0496209626816
19	V	3	27	0	-7.57800205179746
1	M	3	28	0	-5.33771660495201
2	M	3	28	0	-9.8616750032098
3	M	3	28	0	1.40437672891271
4	M	3	28	0	3.78703551841702
5	M	3	28	0	-28.5335012250147
6	M	3	28	0	11.3366221026634
7	M	3	28	0	-14.3971227667577
8	M	3	28	0	9.16621388798926
9	M	3	28	0	5.49561672838132
10	V	3	28	0	-14.9275911646643
11	V	3	28	0	-32.2880979946732
12	V	3	28	0	-20.6950083365431
13	V	3	28	0	-20.262289937754
14	V	3	28	0	-17.8450624613812
15	V	3	28	0	-17.7001678916814
16	V	3	28	0	-20.6514280620326
17	V	3	28	0	-9.42895660442063
18	V	3	28	0	-6.96227066880055
19	V	3	28	0	-12.5004527786774
1	M	3	29	0	1.97119151847002
2	M	3	29	0	-29.2446687184641
3	M	3	29	0	-18.4113353851308
4	M	3	29	0	-14.0705875447611
5	M	3	29	0	-23.5132787343922
6	M	3	29	0	-1.54657556378324
7	M	3	29	0	-32.2880979946732
8	M	3	29	0	-7.9358723650688
9	M	3	29	0	2.89746096826453
10	V	3	29	0	-5.33771660495201
11	V	3	29	0	-1.07123223938399
12	V	3	29	0	-40.7979167384239
13	V	3	29	0	-5.48615115114469
14	V	3	29	0	-2.5046522682752
15	V	3	29	0	-7.04629781491631
16	V	3	29	0	-18.4113353851308
17	V	3	29	0	-28.5335012250147
18	V	3	29	0	8.32868106505813
19	V	3	29	0	-17.7001678916814
1	M	3	30	0	-9.81809472869931
2	M	3	30	0	-15.4923463058205
3	M	3	30	0	-29.9645834050906
4	M	3	30	0	-23.5132787343922
5	M	3	30	0	6.7390755020024
6	M	3	30	0	25.8826974164374
7	M	3	30	0	-22.2134687522864
8	M	3	30	0	-20.6514280620326
9	M	3	30	0	-28.5335012250147
10	V	3	30	0	-14.0705875447611
11	V	3	30	0	-0.386856827235314
12	V	3	30	0	-7.04629781491631
13	V	3	30	0	-22.2134687522864
14	V	3	30	0	-4.15665922631427
15	V	3	30	0	-24.409751565724
16	V	3	30	0	-24.409751565724
17	V	3	30	0	-1.07123223938399
18	V	3	30	0	-42.9873165538659
19	V	3	30	0	32.1131431727647
1	M	3	31	0	-10.6214313280065
2	M	3	31	0	-21.4547646613399
3	M	3	31	0	-19.1925478192253
4	M	3	31	0	-35.2430848990574
5	M	3	31	0	9.42538784689606
6	M	3	31	0	25.4882708719522
7	M	3	31	0	-7.9358723650688
8	M	3	31	0	-9.42895660442063
9	M	3	31	0	-8.35921448589201
10	V	3	31	0	-6.96227066880055
11	V	3	31	0	-6.96227066880055
12	V	3	31	0	-14.3971227667577
13	V	3	31	0	-12.6799454010588
14	V	3	31	0	-20.262289937754
15	V	3	31	0	-26.3256796391538
16	V	3	31	0	-29.9645834050906
17	V	3	31	0	-9.8616750032098
18	V	3	31	0	-19.6954751481966
19	V	3	31	0	-16.8981541695037
1	M	3	32	0	-21.3206498871992
2	M	3	32	0	5.49561672838132
3	M	3	32	0	-9.07231847240145
4	M	3	32	0	-28.5335012250147
5	M	3	32	0	-3.23725421142772
6	M	3	32	0	-87.0496209626816
7	M	3	32	0	-4.65901297248715
8	M	3	32	0	-3.56378943342435
9	M	3	32	0	-9.8616750032098
10	V	3	32	0	-4.27238651502107
11	V	3	32	0	-5.3250023177006
12	V	3	32	0	-22.0496209626816
13	V	3	32	0	-11.2162876293483
14	V	3	32	0	-5.33771660495201
15	V	3	32	0	-1.8466120677255
16	V	3	32	0	-2.5046522682752
17	V	3	32	0	-4.15665922631427
18	V	3	32	0	3.78703551841702
19	V	3	32	0	17.5724088353357
1	M	3	33	0	-14.0705875447611
2	M	3	33	0	-8.86214181486331
3	M	3	33	0	-17.4506359168959
4	M	3	33	0	-20.6514280620326
5	M	3	33	0	5.49561672838132
6	M	3	33	0	27.0138488488553
7	M	3	33	0	17.6128506543366
8	M	3	33	0	-8.86214181486331
9	M	3	33	0	-18.4113353851308
10	V	3	33	0	-4.15665922631427
11	V	3	33	0	-21.7650283547529
12	V	3	33	0	-4.15665922631427
13	V	3	33	0	-7.57800205179746
14	V	3	33	0	-17.4506359168959
15	V	3	33	0	9.42538784689606
16	V	3	33	0	-21.7650283547529
17	V	3	33	0	-17.8450624613812
18	V	3	33	0	-34.3466120677255
19	V	3	33	0	-11.380135418953
1	M	3	34	0	-14.3971227667577
2	M	3	34	0	-38.5648208361704
3	M	3	34	0	-22.0496209626816
4	M	3	34	0	-34.0465755637832
5	M	3	34	0	-0.0983616880862774
6	M	3	34	0	11.0452353386601
7	M	3	34	0	-28.5335012250147
8	M	3	34	0	-1.40794548643727
9	M	3	34	0	-14.0705875447611
10	V	3	34	0	-38.5648208361704
11	V	3	34	0	-1.66711944534407
12	V	3	34	0	-9.07231847240145
13	V	3	34	0	-28.5335012250147
14	V	3	34	0	-18.4113353851308
15	V	3	34	0	-11.2162876293483
16	V	3	34	0	1.40437672891271
17	V	3	34	0	-21.1633778973366
18	V	3	34	0	-21.1633778973366
19	V	3	34	0	-53.8206498871992
1	M	3	35	0	3.96649877498529
2	M	3	35	0	-9.42895660442063
3	M	3	35	0	-7.04629781491631
4	M	3	35	0	-21.1633778973366
5	M	3	35	0	-5.3250023177006
6	M	3	35	0	14.0886646148692
7	M	3	35	0	-22.053523493902
8	M	3	35	0	-27.7314875028371
9	M	3	35	0	-15.1057198483544
10	V	3	35	0	-28.5335012250147
11	V	3	35	0	-17.4506359168959
12	V	3	35	0	-43.4316950214196
13	V	3	35	0	-6.96227066880055
14	V	3	35	0	-34.0465755637832
15	V	3	35	0	9.16621388798926
16	V	3	35	0	-7.9358723650688
17	V	3	35	0	3.78703551841702
18	V	3	35	0	-4.05381601233005
19	V	3	35	0	13.7307943015979
1	M	3	36	0	-0.0983616880862774
2	M	3	36	0	-28.5335012250147
3	M	3	36	0	-9.8616750032098
4	M	3	36	0	-18.4113353851308
5	M	3	36	0	-6.96227066880055
6	M	3	36	0	25.4537021850837
7	M	3	36	0	11.8049916634569
8	M	3	36	0	6.67667410701906
9	M	3	36	0	-26.3256796391538
10	V	3	36	0	-23.5132787343922
11	V	3	36	0	-2.5046522682752
12	V	3	36	0	-19.6954751481966
13	V	3	36	0	-19.1925478192253
14	V	3	36	0	-27.7314875028371
15	V	3	36	0	16.3416643489661
16	V	3	36	0	-4.09425783133093
17	V	3	36	0	-15.4923463058205
18	V	3	36	0	-11.9045655727173
19	V	3	36	0	-10.3300445640033
1	M	3	37	0	28.2276134849789
2	M	3	37	0	-34.0465755637832
3	M	3	37	0	2.89746096826453
4	M	3	37	0	-4.15665922631427
5	M	3	37	0	-4.27238651502107
6	M	3	37	0	-15.1057198483544
7	M	3	37	0	-6.96227066880055
8	M	3	37	0	-9.8616750032098
9	M	3	37	0	-5.48615115114469
10	V	3	37	0	-20.6514280620326
11	V	3	37	0	-1.40794548643727
12	V	3	37	0	-20.6514280620326
13	V	3	37	0	0.50328876933004
14	V	3	37	0	-22.0496209626816
15	V	3	37	0	-6.6173025835626
16	V	3	37	0	10.446476506098
17	V	3	37	0	-34.0465755637832
18	V	3	37	0	-52.762289937754
19	V	3	37	0	-41.5723184724015
1	M	3	38	0	-11.2201901605686
2	M	3	38	0	-28.2839692502293
3	M	3	38	0	-21.4547646613399
4	M	3	38	0	-1.07123223938399
5	M	3	38	0	0.97165833012353
6	M	3	38	0	11.1793501128008
7	M	3	38	0	6.67667410701906
8	M	3	38	0	3.78703551841702
9	M	3	38	0	9.16621388798926
10	V	3	38	0	-7.04629781491631
11	V	3	38	0	-20.6514280620326
12	V	3	38	0	-27.1528178178114
13	V	3	38	0	-7.55138525633287
14	V	3	38	0	-34.3466120677255
15	V	3	38	0	-14.0705875447611
16	V	3	38	0	-22.2134687522864
17	V	3	38	0	-14.9275911646643
18	V	3	38	0	-31.484761395366
19	V	3	38	0	24.140785514108
1	M	3	39	0	5.34718218218865
2	M	3	39	0	-29.2180519229995
3	M	3	39	0	-1.40794548643727
4	M	3	39	0	-5.33771660495201
5	M	3	39	0	2.89746096826453
6	M	3	39	0	1.01523860463403
7	M	3	39	0	-7.01172912804784
8	M	3	39	0	-2.5046522682752
9	M	3	39	0	-11.2201901605686
10	V	3	39	0	-10.9316950214196
11	V	3	39	0	-32.882954296015
12	V	3	39	0	-43.880135418953
13	V	3	39	0	-31.5283416698765
14	V	3	39	0	16.3416643489661
15	V	3	39	0	-10.9316950214196
16	V	3	39	0	-18.3847185896662
17	V	3	39	0	17.6128506543366
18	V	3	39	0	-20.6950083365431
19	V	3	39	0	10.4503790373184
1	M	3	40	0	20.2587211802294
2	M	3	40	0	9.16621388798926
3	M	3	40	0	-32.1539832205325
4	M	3	40	0	-40.7979167384239
5	M	3	40	0	10.446476506098
6	M	3	40	0	17.0076536941795
7	M	3	40	0	-22.0496209626816
8	M	3	40	0	-2.74308489905735
9	M	3	40	0	14.6203688517504
10	V	3	40	0	10.446476506098
11	V	3	40	0	-34.0465755637832
12	V	3	40	0	-31.0956232710873
13	V	3	40	0	6.7390755020024
14	V	3	40	0	-1.07123223938399
15	V	3	40	0	-19.6954751481966
16	V	3	40	0	-17.4506359168959
17	V	3	40	0	8.32868106505813
18	V	3	40	0	5.50833101563273
19	V	3	40	0	39.2795173210033
1	M	4	1	0	-22.0496209626816
2	M	4	1	0	-6.96227066880055
3	M	4	1	0	-4.09425783133093
4	M	4	1	0	8.32868106505813
5	M	4	1	0	-27.7314875028371
6	M	4	1	0	10.734971645247
7	M	4	1	0	-19.1925478192253
8	M	4	1	0	-10.9316950214196
9	M	4	1	0	-1.66711944534407
10	V	4	1	0	-6.96227066880055
11	V	4	1	0	-1.07123223938399
12	V	4	1	0	-20.6514280620326
13	V	4	1	0	-8.35921448589201
14	V	4	1	0	-9.07231847240145
15	V	4	1	0	-14.3971227667577
16	V	4	1	0	-24.409751565724
17	V	4	1	0	-40.7979167384239
18	V	4	1	0	-6.96227066880055
19	V	4	1	0	17.3942801516456
1	M	4	2	0	-10.4873165538659
2	M	4	2	0	-1.40794548643727
3	M	4	2	0	-18.3847185896662
4	M	4	2	0	-23.5132787343922
5	M	4	2	0	6.56094681831226
6	M	4	2	0	17.0076536941795
7	M	4	2	0	-18.4113353851308
8	M	4	2	0	-9.42895660442063
9	M	4	2	0	-27.1528178178114
10	V	4	2	0	-9.8616750032098
11	V	4	2	0	-19.1925478192253
12	V	4	2	0	16.3416643489661
13	V	4	2	0	-4.05381601233005
14	V	4	2	0	-14.0705875447611
15	V	4	2	0	-16.8981541695037
16	V	4	2	0	-30.0258811525587
17	V	4	2	0	-9.8616750032098
18	V	4	2	0	-24.9039208780944
19	V	4	2	0	-12.5004527786774
1	M	4	3	0	2.53541659490944
2	M	4	3	0	-29.2446687184641
3	M	4	3	0	-14.0705875447611
4	M	4	3	0	-14.9275911646643
5	M	4	3	0	-21.3206498871992
6	M	4	3	0	42.2621010939493
7	M	4	3	0	-29.9645834050906
8	M	4	3	0	-18.4113353851308
9	M	4	3	0	14.6203688517504
10	V	4	3	0	-31.99671123067
11	V	4	3	0	-3.23725421142772
12	V	4	3	0	-19.1925478192253
13	V	4	3	0	-4.09425783133093
14	V	4	3	0	-29.2180519229995
15	V	4	3	0	-6.96227066880055
16	V	4	3	0	-21.4547646613399
17	V	4	3	0	5.50833101563273
18	V	4	3	0	-19.6954751481966
19	V	4	3	0	25.4537021850837
1	M	4	4	0	-16.1710499382853
2	M	4	4	0	-9.42895660442063
3	M	4	4	0	-4.15665922631427
4	M	4	4	0	-7.9358723650688
5	M	4	4	0	14.6203688517504
6	M	4	4	0	22.6819052713007
7	M	4	4	0	-10.9316950214196
8	M	4	4	0	3.78703551841702
9	M	4	4	0	-9.07231847240145
10	V	4	4	0	-28.2839692502293
11	V	4	4	0	-38.5648208361704
12	V	4	4	0	-19.6954751481966
13	V	4	4	0	-72.5513852563329
14	V	4	4	0	-33.0468020856197
15	V	4	4	0	21.2798098394314
16	V	4	4	0	-22.0496209626816
17	V	4	4	0	-3.56378943342435
18	V	4	4	0	-8.35921448589201
19	V	4	4	0	-0.0983616880862774
1	M	4	5	0	0.50328876933004
2	M	4	5	0	-32.882954296015
3	M	4	5	0	-1.40794548643727
4	M	4	5	0	-18.4113353851308
5	M	4	5	0	6.67667410701906
6	M	4	5	0	-62.1025390317355
7	M	4	5	0	-5.3250023177006
8	M	4	5	0	-14.0705875447611
9	M	4	5	0	-23.5132787343922
10	V	4	5	0	-26.3256796391538
11	V	4	5	0	-32.1539832205325
12	V	4	5	0	-4.09425783133093
13	V	4	5	0	10.446476506098
14	V	4	5	0	-5.33771660495201
15	V	4	5	0	-13.5764182323907
16	V	4	5	0	-27.7314875028371
17	V	4	5	0	-38.5648208361704
18	V	4	5	0	8.32868106505813
19	V	4	5	0	3.87106266453278
1	M	4	6	0	-7.55138525633287
2	M	4	6	0	-20.6514280620326
3	M	4	6	0	-15.4923463058205
4	M	4	6	0	-14.0705875447611
5	M	4	6	0	-5.48615115114469
6	M	4	6	0	-36.6566592263143
7	M	4	6	0	-14.9275911646643
8	M	4	6	0	6.67667410701906
9	M	4	6	0	-38.5648208361704
10	V	4	6	0	6.77951732100329
11	V	4	6	0	5.49561672838132
12	V	4	6	0	10.446476506098
13	V	4	6	0	-64.6539832205325
14	V	4	6	0	-23.5132787343922
15	V	4	6	0	6.77951732100329
16	V	4	6	0	-42.9873165538659
17	V	4	6	0	-20.6514280620326
18	V	4	6	0	-0.386856827235314
19	V	4	6	0	-53.1950083365431
1	M	4	7	0	-1.8466120677255
2	M	4	7	0	-29.2180519229995
3	M	4	7	0	-34.3466120677255
4	M	4	7	0	9.16621388798926
5	M	4	7	0	-17.7001678916814
6	M	4	7	0	14.0886646148692
7	M	4	7	0	-28.5335012250147
8	M	4	7	0	-29.9645834050906
9	M	4	7	0	-14.9275911646643
10	V	4	7	0	-1.8466120677255
11	V	4	7	0	-18.4113353851308
12	V	4	7	0	-51.6312500717572
13	V	4	7	0	-29.9645834050906
14	V	4	7	0	-22.0496209626816
15	V	4	7	0	-1.07123223938399
16	V	4	7	0	-4.09425783133093
17	V	4	7	0	-16.319484484478
18	V	4	7	0	-23.5132787343922
19	V	4	7	0	-37.9861511511447
1	M	4	8	0	14.6549375386188
2	M	4	8	0	8.32868106505813
3	M	4	8	0	-9.8616750032098
4	M	4	8	0	-1.40794548643727
5	M	4	8	0	-4.65901297248715
6	M	4	8	0	37.9956167283813
7	M	4	8	0	-9.8616750032098
8	M	4	8	0	-24.409751565724
9	M	4	8	0	-19.6954751481966
10	V	4	8	0	-8.86214181486331
11	V	4	8	0	-4.27238651502107
12	V	4	8	0	-53.6633778973366
13	V	4	8	0	-22.2134687522864
14	V	4	8	0	-1.07123223938399
15	V	4	8	0	-0.0983616880862774
16	V	4	8	0	17.6128506543366
17	V	4	8	0	3.78703551841702
18	V	4	8	0	2.89746096826453
19	V	4	8	0	0.211902005326794
1	M	4	9	0	31.0920545135627
2	M	4	9	0	-9.07231847240145
3	M	4	9	0	-27.7314875028371
4	M	4	9	0	5.50833101563273
5	M	4	9	0	17.6128506543366
6	M	4	9	0	-19.1312500717572
7	M	4	9	0	7.26954389990898
8	M	4	9	0	-4.65901297248715
9	M	4	9	0	-7.01172912804784
10	V	4	9	0	-14.0705875447611
11	V	4	9	0	-34.0465755637832
12	V	4	9	0	-1.40794548643727
13	V	4	9	0	19.1620143983915
14	V	4	9	0	-17.4506359168959
15	V	4	9	0	-10.6214313280065
16	V	4	9	0	-44.8799088971166
17	V	4	9	0	-4.09425783133093
18	V	4	9	0	-11.9045655727173
19	V	4	9	0	-33.571232239384
1	M	4	10	0	-13.5764182323907
2	M	4	10	0	-31.99671123067
3	M	4	10	0	-9.81809472869931
4	M	4	10	0	-40.7979167384239
5	M	4	10	0	-9.42895660442063
6	M	4	10	0	-0.54680208561971
7	M	4	10	0	-21.3206498871992
8	M	4	10	0	-29.2180519229995
9	M	4	10	0	-24.409751565724
10	V	4	10	0	-33.0468020856197
11	V	4	10	0	-8.86214181486331
12	V	4	10	0	6.56094681831226
13	V	4	10	0	-7.57800205179746
14	V	4	10	0	-40.0780020517975
15	V	4	10	0	6.56094681831226
16	V	4	10	0	-40.7979167384239
17	V	4	10	0	-33.0468020856197
18	V	4	10	0	-18.3847185896662
19	V	4	10	0	14.6549375386188
1	M	4	11	0	3.78703551841702
2	M	4	11	0	-27.7314875028371
3	M	4	11	0	-19.6954751481966
4	M	4	11	0	-28.5335012250147
5	M	4	11	0	5.50833101563273
6	M	4	11	0	-51.6925478192253
7	M	4	11	0	-22.2134687522864
8	M	4	11	0	-11.2162876293483
9	M	4	11	0	5.50833101563273
10	V	4	11	0	-1.07123223938399
11	V	4	11	0	-31.99671123067
12	V	4	11	0	-45.1799454010588
13	V	4	11	0	-23.2132422304499
14	V	4	11	0	-1.40794548643727
15	V	4	11	0	16.3416643489661
16	V	4	11	0	-18.3847185896662
17	V	4	11	0	-30.0258811525587
18	V	4	11	0	-28.5335012250147
19	V	4	11	0	-27.0043832716187
1	M	4	12	0	-19.1925478192253
2	M	4	12	0	-27.1528178178114
3	M	4	12	0	-6.96227066880055
4	M	4	12	0	-4.15665922631427
5	M	4	12	0	-17.4506359168959
6	M	4	12	0	-6.86683455834806
7	M	4	12	0	6.17432036084617
8	M	4	12	0	-17.7001678916814
9	M	4	12	0	-30.0258811525587
10	V	4	12	0	-9.42895660442063
11	V	4	12	0	9.42538784689606
12	V	4	12	0	-4.05381601233005
13	V	4	12	0	19.9995472213226
14	V	4	12	0	-21.1633778973366
15	V	4	12	0	-12.2412788197706
16	V	4	12	0	-28.5335012250147
17	V	4	12	0	-4.15665922631427
18	V	4	12	0	-7.04629781491631
19	V	4	12	0	-7.55138525633287
1	M	4	13	0	-26.3256796391538
2	M	4	13	0	6.77951732100329
3	M	4	13	0	-7.04629781491631
4	M	4	13	0	-21.1633778973366
5	M	4	13	0	-4.09425783133093
6	M	4	13	0	-4.27238651502107
7	M	4	13	0	-4.15665922631427
8	M	4	13	0	17.6128506543366
9	M	4	13	0	-6.96227066880055
10	V	4	13	0	-32.2880979946732
11	V	4	13	0	-5.3250023177006
12	V	4	13	0	-4.15665922631427
13	V	4	13	0	-10.6214313280065
14	V	4	13	0	2.89746096826453
15	V	4	13	0	-29.2446687184641
16	V	4	13	0	0.97165833012353
17	V	4	13	0	-1.07123223938399
18	V	4	13	0	-39.1173025835626
19	V	4	13	0	-6.86683455834806
1	M	4	14	0	-0.0983616880862774
2	M	4	14	0	-15.4923463058205
3	M	4	14	0	-4.27238651502107
4	M	4	14	0	-32.1539832205325
5	M	4	14	0	1.97119151847002
6	M	4	14	0	17.6128506543366
7	M	4	14	0	12.5943481942652
8	M	4	14	0	10.446476506098
9	M	4	14	0	-7.9358723650688
10	V	4	14	0	-24.409751565724
11	V	4	14	0	-15.4923463058205
12	V	4	14	0	-43.880135418953
13	V	4	14	0	-11.2162876293483
14	V	4	14	0	-5.3250023177006
15	V	4	14	0	8.32868106505813
16	V	4	14	0	3.78703551841702
17	V	4	14	0	-9.42895660442063
18	V	4	14	0	9.16621388798926
19	V	4	14	0	3.25533128153587
1	M	4	15	0	-36.5942578313309
2	M	4	15	0	-7.9358723650688
3	M	4	15	0	2.89746096826453
4	M	4	15	0	-14.3971227667577
5	M	4	15	0	-29.9645834050906
6	M	4	15	0	25.4537021850837
7	M	4	15	0	-21.4547646613399
8	M	4	15	0	-1.07123223938399
9	M	4	15	0	8.32868106505813
10	V	4	15	0	-18.4113353851308
11	V	4	15	0	-9.8616750032098
12	V	4	15	0	2.89746096826453
13	V	4	15	0	-25.230456100091
14	V	4	15	0	-21.7650283547529
15	V	4	15	0	-27.1528178178114
16	V	4	15	0	-18.4113353851308
17	V	4	15	0	-10.9316950214196
18	V	4	15	0	-12.2412788197706
19	V	4	15	0	-53.8206498871992
1	M	4	16	0	3.96649877498529
2	M	4	16	0	-4.27238651502107
3	M	4	16	0	10.446476506098
4	M	4	16	0	-22.0496209626816
5	M	4	16	0	-24.409751565724
6	M	4	16	0	-21.4547646613399
7	M	4	16	0	1.40437672891271
8	M	4	16	0	-23.5132787343922
9	M	4	16	0	20.2587211802294
10	V	4	16	0	-34.0465755637832
11	V	4	16	0	-3.56378943342435
12	V	4	16	0	-35.2430848990574
13	V	4	16	0	-5.33771660495201
14	V	4	16	0	-28.5335012250147
15	V	4	16	0	-4.09425783133093
16	V	4	16	0	-17.8450624613812
17	V	4	16	0	-4.27238651502107
18	V	4	16	0	-34.0465755637832
19	V	4	16	0	-41.3621418148633
1	M	4	17	0	-29.2446687184641
2	M	4	17	0	-8.86214181486331
3	M	4	17	0	-19.1925478192253
4	M	4	17	0	-33.0468020856197
5	M	4	17	0	-2.5046522682752
6	M	4	17	0	10.446476506098
7	M	4	17	0	-5.48615115114469
8	M	4	17	0	-9.07231847240145
9	M	4	17	0	0.97165833012353
10	V	4	17	0	-4.27238651502107
11	V	4	17	0	-35.2430848990574
12	V	4	17	0	-1.66711944534407
13	V	4	17	0	-6.96227066880055
14	V	4	17	0	17.6128506543366
15	V	4	17	0	9.16621388798926
16	V	4	17	0	-7.9358723650688
17	V	4	17	0	-23.5132787343922
18	V	4	17	0	-21.4547646613399
19	V	4	17	0	17.5724088353357
1	M	4	18	0	2.89746096826453
2	M	4	18	0	5.49561672838132
3	M	4	18	0	-18.4113353851308
4	M	4	18	0	6.77951732100329
5	M	4	18	0	-9.07231847240145
6	M	4	18	0	12.8045248518034
7	M	4	18	0	3.87106266453278
8	M	4	18	0	-10.4873165538659
9	M	4	18	0	-11.9045655727173
10	V	4	18	0	-9.81809472869931
11	V	4	18	0	-1.66711944534407
12	V	4	18	0	-28.6783957947145
13	V	4	18	0	1.76101486093188
14	V	4	18	0	-20.6950083365431
15	V	4	18	0	-7.01172912804784
16	V	4	18	0	-17.4506359168959
17	V	4	18	0	-14.0705875447611
18	V	4	18	0	-42.9873165538659
19	V	4	18	0	-23.0746121531039
1	M	4	19	0	1.01523860463403
2	M	4	19	0	-35.2430848990574
3	M	4	19	0	-17.7001678916814
4	M	4	19	0	-15.4923463058205
5	M	4	19	0	-22.2134687522864
6	M	4	19	0	-47.4275911646643
7	M	4	19	0	-31.99671123067
8	M	4	19	0	-20.6514280620326
9	M	4	19	0	-4.27238651502107
10	V	4	19	0	-29.2180519229995
11	V	4	19	0	-16.319484484478
12	V	4	19	0	8.32868106505813
13	V	4	19	0	-24.409751565724
14	V	4	19	0	-9.42895660442063
15	V	4	19	0	-19.9056518057348
16	V	4	19	0	-16.319484484478
17	V	4	19	0	-28.2839692502293
18	V	4	19	0	-9.8616750032098
19	V	4	19	0	35.3974609682645
1	M	4	20	0	-5.48615115114469
2	M	4	20	0	3.78703551841702
3	M	4	20	0	-10.6214313280065
4	M	4	20	0	-16.319484484478
5	M	4	20	0	-23.2132422304499
6	M	4	20	0	-24.1713189349419
7	M	4	20	0	-32.882954296015
8	M	4	20	0	-17.4506359168959
9	M	4	20	0	-0.386856827235314
10	V	4	20	0	-40.7979167384239
11	V	4	20	0	6.77951732100329
12	V	4	20	0	-34.0465755637832
13	V	4	20	0	16.3416643489661
14	V	4	20	0	-7.04629781491631
15	V	4	20	0	-3.23725421142772
16	V	4	20	0	-1.07123223938399
17	V	4	20	0	-21.4547646613399
18	V	4	20	0	6.7390755020024
19	V	4	20	0	-25.8233258929809
1	M	4	21	0	33.9043767289127
2	M	4	21	0	-32.1539832205325
3	M	4	21	0	6.77951732100329
4	M	4	21	0	-28.2839692502293
5	M	4	21	0	2.89746096826453
6	M	4	21	0	11.8049916634569
7	M	4	21	0	-18.3847185896662
8	M	4	21	0	-19.6954751481966
9	M	4	21	0	-18.4113353851308
10	V	4	21	0	-19.1925478192253
11	V	4	21	0	-34.3466120677255
12	V	4	21	0	-21.4547646613399
13	V	4	21	0	6.67667410701906
14	V	4	21	0	-29.9645834050906
15	V	4	21	0	-32.1539832205325
16	V	4	21	0	-21.1633778973366
17	V	4	21	0	-35.2430848990574
18	V	4	21	0	-9.07231847240145
19	V	4	21	0	-13.5764182323907
1	M	4	22	0	33.4716583301235
2	M	4	22	0	-4.15665922631427
3	M	4	22	0	-7.01172912804784
4	M	4	22	0	-4.27238651502107
5	M	4	22	0	-17.8450624613812
6	M	4	22	0	9.42538784689606
7	M	4	22	0	16.3289500617147
8	M	4	22	0	-14.9275911646643
9	M	4	22	0	-14.3971227667577
10	V	4	22	0	-14.9275911646643
11	V	4	22	0	-32.882954296015
12	V	4	22	0	-27.1528178178114
13	V	4	22	0	-8.86214181486331
14	V	4	22	0	-2.5046522682752
15	V	4	22	0	-4.15665922631427
16	V	4	22	0	5.50833101563273
17	V	4	22	0	-29.2446687184641
18	V	4	22	0	6.77951732100329
19	V	4	22	0	-62.4645834050906
1	M	4	23	0	28.44618398767
2	M	4	23	0	-19.1925478192253
3	M	4	23	0	9.16621388798926
4	M	4	23	0	-38.5648208361704
5	M	4	23	0	-18.3847185896662
6	M	4	23	0	-35.2430848990574
7	M	4	23	0	-6.6173025835626
8	M	4	23	0	0.97165833012353
9	M	4	23	0	-14.0705875447611
10	V	4	23	0	9.16621388798926
11	V	4	23	0	-14.9275911646643
12	V	4	23	0	-25.230456100091
13	V	4	23	0	0.50328876933004
14	V	4	23	0	-44.8799088971166
15	V	4	23	0	-7.04629781491631
16	V	4	23	0	-5.33771660495201
17	V	4	23	0	-8.86214181486331
18	V	4	23	0	-29.9645834050906
19	V	4	23	0	-41.5723184724015
1	M	4	24	0	-1.07123223938399
2	M	4	24	0	-34.3466120677255
3	M	4	24	0	-19.1312500717572
4	M	4	24	0	-9.07231847240145
5	M	4	24	0	0.97165833012353
6	M	4	24	0	18.1028772332423
7	M	4	24	0	-4.27238651502107
8	M	4	24	0	-21.4547646613399
9	M	4	24	0	-23.2132422304499
10	V	4	24	0	-38.5648208361704
11	V	4	24	0	-20.6514280620326
12	V	4	24	0	3.87106266453278
13	V	4	24	0	-9.81809472869931
14	V	4	24	0	-35.2430848990574
15	V	4	24	0	-22.2134687522864
16	V	4	24	0	-6.96227066880055
17	V	4	24	0	10.446476506098
18	V	4	24	0	-9.42895660442063
19	V	4	24	0	-11.380135418953
1	M	4	25	0	-16.8981541695037
2	M	4	25	0	10.446476506098
3	M	4	25	0	-17.4506359168959
4	M	4	25	0	-19.1925478192253
5	M	4	25	0	-20.6514280620326
6	M	4	25	0	14.7043959978661
7	M	4	25	0	-24.1713189349419
8	M	4	25	0	-7.9358723650688
9	M	4	25	0	-11.2162876293483
10	V	4	25	0	-5.33771660495201
11	V	4	25	0	-29.9645834050906
12	V	4	25	0	-11.9045655727173
13	V	4	25	0	-5.48615115114469
14	V	4	25	0	-26.3256796391538
15	V	4	25	0	-29.9645834050906
16	V	4	25	0	-22.2134687522864
17	V	4	25	0	-17.7956040021339
18	V	4	25	0	-5.3250023177006
19	V	4	25	0	42.946476506098
1	M	4	26	0	-11.380135418953
2	M	4	26	0	-17.8450624613812
3	M	4	26	0	-14.3971227667577
4	M	4	26	0	-0.386856827235314
[truncated: 5,601 more rows]
