# Supplementary material for: Motor expertise facilitates the accuracy of state extrapolation in perception
Source: PLoS One. 2017 Nov 6;12(11):e0187666. doi: 10.1371/journal.pone.0187666 (PMC5673241; doi:10.1371/journal.pone.0187666)
Supplement: S1 File — (ZIP) [file pone.0187666.s001.zip › Data/Data03a_MotorControlPerformance.csv]

Subject	Block	BD
1	1	10.9347826086957
2	1	6.27190476190476
3	1	15.2127450980392
4	1	6.8843137254902
5	1	17.8333333333333
6	1	11.3833333333333
7	1	20.3547619047619
8	1	11.46875
9	1	6.29259259259259
1	2	17.0208333333333
2	2	7.89666666666667
3	2	21.974358974359
4	2	10.4486111111111
5	2	20.7571428571429
6	2	10.7391304347826
7	2	25.0651515151515
8	2	16.91875
9	2	8.57440476190476
1	3	19.4940476190476
2	3	10.9913043478261
3	3	27.7283333333333
4	3	16.6979166666667
5	3	29.8566666666667
6	3	14.1614035087719
7	3	25.7833333333333
8	3	13.1191666666667
9	3	10.4791666666667
1	4	19.2961538461539
2	4	14.8921568627451
3	4	30
4	4	13.7166666666667
5	4	15.0803921568627
6	4	13.3728070175439
7	4	27.445
8	4	14.4822916666667
9	4	11.8142857142857
