# Supplementary material for: Motor expertise facilitates the accuracy of state extrapolation in perception
Source: PLoS One. 2017 Nov 6;12(11):e0187666. doi: 10.1371/journal.pone.0187666 (PMC5673241; doi:10.1371/journal.pone.0187666)
Supplement: S1 File — (ZIP) [file pone.0187666.s001.zip › Data/Data03b_MotorControlPerformance.csv]

Subject	Group	Age	Gender	Tend
1	GG	19	w	16.3572916666667
2	GG	21	m	15.971875
3	GG	22	w	18.0416666666667
4	GG	22	m	18.2059523809524
5	GG	23	w	13.6637254901961
6	GG	23	w	19.9717948717949
7	GG	23	m	15.2764705882353
8	GG	24	m	17.8044444444444
9	GG	24	w	13.9019607843137
10	GG	25	m	24.3818181818182
11	GG	25	w	19.1461538461538
12	GG	25	m	16.115625
13	GG	26	m	24.080303030303
14	GG	30	m	15.2
15	GG	30	m	17.2011904761905
16	CG	18	m	23.9590909090909
17	CG	19	w	10.20625
18	CG	20	w	10.9969696969697
19	CG	20	w	9.13397435897436
20	CG	20	w	11.075
21	CG	21	w	9.09551282051282
22	CG	22	w	10.2416666666667
23	CG	22	m	16.4520833333333
24	CG	22	m	22.2388888888889
25	CG	23	w	17.2288888888889
26	CG	23	w	11.0348484848485
27	CG	25	m	14.0607843137255
28	CG	25	m	24.4651515151515
29	CG	30	m	14.875
30	CG	30	m	8.02471264367816
