# Supplementary material for: Motor expertise facilitates the accuracy of state extrapolation in perception
Source: PLoS One. 2017 Nov 6;12(11):e0187666. doi: 10.1371/journal.pone.0187666 (PMC5673241; doi:10.1371/journal.pone.0187666)
Supplement: S1 File — (ZIP) [file pone.0187666.s001.zip › Data/Data04_ExtrapolationHorizon.csv]

Subject	Group	Horizon
1	M	250
2	M	16.6666666666667
3	M	66.6666666666667
4	M	33.3333333333333
5	M	183.333333333333
6	M	900
7	M	250
8	M	200
9	M	0
10	V	16.6666666666667
11	V	83.3333333333333
12	V	-100
13	V	-50
14	V	83.3333333333333
15	V	83.3333333333333
16	V	50
17	V	16.6666666666667
18	V	-33.3333333333333
19	V	-100
