# Supplementary material for: Motor expertise facilitates the accuracy of state extrapolation in perception
Source: PLoS One. 2017 Nov 6;12(11):e0187666. doi: 10.1371/journal.pone.0187666 (PMC5673241; doi:10.1371/journal.pone.0187666)
Supplement: S1 File — (ZIP) [file pone.0187666.s001.zip › Data/Data05a_TrialRating.csv]

Subject	Block	Trial	Rating	BD	maPA
2	1	1	3	13.9833333333333	7.24406881005143
3	1	1	3	13.9833333333333	7.24406881005143
4	1	1	4	13.9833333333333	7.24406881005143
5	1	1	3	13.9833333333333	7.24406881005143
6	1	1	4	13.9833333333333	7.24406881005143
7	1	1	3	13.9833333333333	7.24406881005143
9	1	1	1	13.9833333333333	7.24406881005143
10	1	1	3	13.9833333333333	7.24406881005143
11	1	1	3	13.9833333333333	7.24406881005143
12	1	1	2	13.9833333333333	7.24406881005143
2	1	2	1	5.9	9.39793493287983
3	1	2	2	5.9	9.39793493287983
4	1	2	2	5.9	9.39793493287983
5	1	2	1	5.9	9.39793493287983
6	1	2	2	5.9	9.39793493287983
7	1	2	3	5.9	9.39793493287983
9	1	2	1	5.9	9.39793493287983
10	1	2	5	5.9	9.39793493287983
11	1	2	2	5.9	9.39793493287983
12	1	2	1	5.9	9.39793493287983
2	1	3	2	12.25	14.8535380015386
3	1	3	2	12.25	14.8535380015386
4	1	3	3	12.25	14.8535380015386
5	1	3	4	12.25	14.8535380015386
6	1	3	4	12.25	14.8535380015386
7	1	3	3	12.25	14.8535380015386
9	1	3	4	12.25	14.8535380015386
10	1	3	2	12.25	14.8535380015386
11	1	3	3	12.25	14.8535380015386
12	1	3	2	12.25	14.8535380015386
2	1	4	4	18.4333333333333	11.5562936700874
3	1	4	4	18.4333333333333	11.5562936700874
4	1	4	4	18.4333333333333	11.5562936700874
5	1	4	5	18.4333333333333	11.5562936700874
6	1	4	4	18.4333333333333	11.5562936700874
7	1	4	4	18.4333333333333	11.5562936700874
9	1	4	2	18.4333333333333	11.5562936700874
10	1	4	3	18.4333333333333	11.5562936700874
11	1	4	4	18.4333333333333	11.5562936700874
12	1	4	2	18.4333333333333	11.5562936700874
2	1	5	1	1.65	26.6645302094606
3	1	5	4	1.65	26.6645302094606
4	1	5	1	1.65	26.6645302094606
5	1	5	1	1.65	26.6645302094606
6	1	5	1	1.65	26.6645302094606
7	1	5	2	1.65	26.6645302094606
9	1	5	1	1.65	26.6645302094606
10	1	5	1	1.65	26.6645302094606
11	1	5	1	1.65	26.6645302094606
12	1	5	1	1.65	26.6645302094606
2	1	6	2	9.13333333333333	10.6201370107533
3	1	6	3	9.13333333333333	10.6201370107533
4	1	6	2	9.13333333333333	10.6201370107533
5	1	6	2	9.13333333333333	10.6201370107533
6	1	6	3	9.13333333333333	10.6201370107533
7	1	6	3	9.13333333333333	10.6201370107533
9	1	6	2	9.13333333333333	10.6201370107533
10	1	6	2	9.13333333333333	10.6201370107533
11	1	6	2	9.13333333333333	10.6201370107533
12	1	6	1	9.13333333333333	10.6201370107533
2	1	7	1	7.53333333333333	11.8218294354572
3	1	7	2	7.53333333333333	11.8218294354572
4	1	7	2	7.53333333333333	11.8218294354572
5	1	7	3	7.53333333333333	11.8218294354572
6	1	7	3	7.53333333333333	11.8218294354572
7	1	7	4	7.53333333333333	11.8218294354572
9	1	7	3	7.53333333333333	11.8218294354572
10	1	7	4	7.53333333333333	11.8218294354572
11	1	7	2	7.53333333333333	11.8218294354572
12	1	7	1	7.53333333333333	11.8218294354572
2	1	8	5	30	9.5931837488682
3	1	8	5	30	9.5931837488682
4	1	8	5	30	9.5931837488682
5	1	8	5	30	9.5931837488682
6	1	8	5	30	9.5931837488682
7	1	8	5	30	9.5931837488682
9	1	8	4	30	9.5931837488682
10	1	8	5	30	9.5931837488682
11	1	8	5	30	9.5931837488682
12	1	8	4	30	9.5931837488682
2	1	9	1	4.05	15.8159479389413
3	1	9	1	4.05	15.8159479389413
4	1	9	1	4.05	15.8159479389413
5	1	9	1	4.05	15.8159479389413
6	1	9	2	4.05	15.8159479389413
7	1	9	3	4.05	15.8159479389413
9	1	9	1	4.05	15.8159479389413
10	1	9	2	4.05	15.8159479389413
11	1	9	1	4.05	15.8159479389413
12	1	9	1	4.05	15.8159479389413
2	1	10	1	6.03333333333333	7.22358748665083
3	1	10	2	6.03333333333333	7.22358748665083
4	1	10	1	6.03333333333333	7.22358748665083
5	1	10	2	6.03333333333333	7.22358748665083
6	1	10	3	6.03333333333333	7.22358748665083
7	1	10	2	6.03333333333333	7.22358748665083
9	1	10	2	6.03333333333333	7.22358748665083
10	1	10	2	6.03333333333333	7.22358748665083
11	1	10	2	6.03333333333333	7.22358748665083
12	1	10	1	6.03333333333333	7.22358748665083
2	1	11	4	13.0333333333333	3.77759705670933
3	1	11	4	13.0333333333333	3.77759705670933
4	1	11	4	13.0333333333333	3.77759705670933
5	1	11	4	13.0333333333333	3.77759705670933
6	1	11	3	13.0333333333333	3.77759705670933
7	1	11	5	13.0333333333333	3.77759705670933
9	1	11	5	13.0333333333333	3.77759705670933
10	1	11	3	13.0333333333333	3.77759705670933
11	1	11	3	13.0333333333333	3.77759705670933
12	1	11	2	13.0333333333333	3.77759705670933
2	1	12	2	9.08333333333333	12.4762372862918
3	1	12	2	9.08333333333333	12.4762372862918
4	1	12	2	9.08333333333333	12.4762372862918
5	1	12	4	9.08333333333333	12.4762372862918
6	1	12	2	9.08333333333333	12.4762372862918
7	1	12	4	9.08333333333333	12.4762372862918
9	1	12	3	9.08333333333333	12.4762372862918
10	1	12	3	9.08333333333333	12.4762372862918
11	1	12	3	9.08333333333333	12.4762372862918
12	1	12	2	9.08333333333333	12.4762372862918
2	1	13	2	8.55	13.0617024948
3	1	13	2	8.55	13.0617024948
4	1	13	1	8.55	13.0617024948
5	1	13	3	8.55	13.0617024948
6	1	13	3	8.55	13.0617024948
7	1	13	2	8.55	13.0617024948
9	1	13	2	8.55	13.0617024948
10	1	13	2	8.55	13.0617024948
11	1	13	3	8.55	13.0617024948
12	1	13	2	8.55	13.0617024948
2	1	14	2	7.73333333333333	11.2184197910427
3	1	14	3	7.73333333333333	11.2184197910427
4	1	14	1	7.73333333333333	11.2184197910427
5	1	14	2	7.73333333333333	11.2184197910427
6	1	14	3	7.73333333333333	11.2184197910427
7	1	14	1	7.73333333333333	11.2184197910427
9	1	14	2	7.73333333333333	11.2184197910427
10	1	14	2	7.73333333333333	11.2184197910427
11	1	14	3	7.73333333333333	11.2184197910427
12	1	14	4	7.73333333333333	11.2184197910427
2	1	15	5	30	7.69559153580357
3	1	15	5	30	7.69559153580357
4	1	15	5	30	7.69559153580357
5	1	15	5	30	7.69559153580357
6	1	15	5	30	7.69559153580357
7	1	15	5	30	7.69559153580357
9	1	15	5	30	7.69559153580357
10	1	15	5	30	7.69559153580357
11	1	15	5	30	7.69559153580357
12	1	15	1	30	7.69559153580357
2	1	16	5	30	7.78071062659405
3	1	16	5	30	7.78071062659405
4	1	16	5	30	7.78071062659405
5	1	16	5	30	7.78071062659405
6	1	16	4	30	7.78071062659405
7	1	16	5	30	7.78071062659405
9	1	16	4	30	7.78071062659405
10	1	16	5	30	7.78071062659405
11	1	16	4	30	7.78071062659405
12	1	16	2	30	7.78071062659405
2	1	17	2	13.0666666666667	15.323686338822
3	1	17	4	13.0666666666667	15.323686338822
4	1	17	2	13.0666666666667	15.323686338822
5	1	17	3	13.0666666666667	15.323686338822
6	1	17	2	13.0666666666667	15.323686338822
7	1	17	4	13.0666666666667	15.323686338822
9	1	17	3	13.0666666666667	15.323686338822
10	1	17	3	13.0666666666667	15.323686338822
11	1	17	3	13.0666666666667	15.323686338822
12	1	17	4	13.0666666666667	15.323686338822
2	1	18	2	11.5166666666667	14.2519365833785
3	1	18	3	11.5166666666667	14.2519365833785
4	1	18	2	11.5166666666667	14.2519365833785
5	1	18	3	11.5166666666667	14.2519365833785
6	1	18	2	11.5166666666667	14.2519365833785
7	1	18	2	11.5166666666667	14.2519365833785
9	1	18	3	11.5166666666667	14.2519365833785
10	1	18	3	11.5166666666667	14.2519365833785
11	1	18	3	11.5166666666667	14.2519365833785
12	1	18	4	11.5166666666667	14.2519365833785
2	1	19	2	6.81666666666667	5.67491398627736
3	1	19	2	6.81666666666667	5.67491398627736
4	1	19	1	6.81666666666667	5.67491398627736
5	1	19	2	6.81666666666667	5.67491398627736
6	1	19	2	6.81666666666667	5.67491398627736
7	1	19	3	6.81666666666667	5.67491398627736
9	1	19	3	6.81666666666667	5.67491398627736
10	1	19	2	6.81666666666667	5.67491398627736
11	1	19	3	6.81666666666667	5.67491398627736
12	1	19	4	6.81666666666667	5.67491398627736
2	1	20	2	12.15	15.1555575628797
3	1	20	2	12.15	15.1555575628797
4	1	20	2	12.15	15.1555575628797
5	1	20	3	12.15	15.1555575628797
6	1	20	2	12.15	15.1555575628797
7	1	20	3	12.15	15.1555575628797
9	1	20	2	12.15	15.1555575628797
10	1	20	2	12.15	15.1555575628797
11	1	20	2	12.15	15.1555575628797
12	1	20	4	12.15	15.1555575628797
2	1	21	1	1.9	16.8292257932583
3	1	21	1	1.9	16.8292257932583
4	1	21	1	1.9	16.8292257932583
5	1	21	1	1.9	16.8292257932583
6	1	21	1	1.9	16.8292257932583
7	1	21	2	1.9	16.8292257932583
9	1	21	1	1.9	16.8292257932583
10	1	21	1	1.9	16.8292257932583
11	1	21	1	1.9	16.8292257932583
12	1	21	5	1.9	16.8292257932583
2	1	22	5	30	3.85407664801365
3	1	22	5	30	3.85407664801365
4	1	22	5	30	3.85407664801365
5	1	22	5	30	3.85407664801365
6	1	22	4	30	3.85407664801365
7	1	22	5	30	3.85407664801365
9	1	22	4	30	3.85407664801365
10	1	22	5	30	3.85407664801365
11	1	22	5	30	3.85407664801365
12	1	22	1	30	3.85407664801365
2	1	23	1	5.85	13.6684786211919
3	1	23	2	5.85	13.6684786211919
4	1	23	1	5.85	13.6684786211919
5	1	23	1	5.85	13.6684786211919
6	1	23	1	5.85	13.6684786211919
7	1	23	3	5.85	13.6684786211919
9	1	23	1	5.85	13.6684786211919
10	1	23	2	5.85	13.6684786211919
11	1	23	3	5.85	13.6684786211919
12	1	23	5	5.85	13.6684786211919
2	1	24	3	21.45	13.6103433815124
3	1	24	3	21.45	13.6103433815124
4	1	24	4	21.45	13.6103433815124
5	1	24	3	21.45	13.6103433815124
6	1	24	3	21.45	13.6103433815124
7	1	24	2	21.45	13.6103433815124
9	1	24	1	21.45	13.6103433815124
10	1	24	4	21.45	13.6103433815124
11	1	24	4	21.45	13.6103433815124
12	1	24	3	21.45	13.6103433815124
2	2	25	3	10.55	11.7426266768096
3	2	25	3	10.55	11.7426266768096
4	2	25	2	10.55	11.7426266768096
5	2	25	3	10.55	11.7426266768096
6	2	25	3	10.55	11.7426266768096
7	2	25	3	10.55	11.7426266768096
9	2	25	2	10.55	11.7426266768096
10	2	25	3	10.55	11.7426266768096
11	2	25	3	10.55	11.7426266768096
12	2	25	2	10.55	11.7426266768096
2	2	26	1	9.3	9.60202043360726
3	2	26	2	9.3	9.60202043360726
4	2	26	1	9.3	9.60202043360726
5	2	26	2	9.3	9.60202043360726
6	2	26	2	9.3	9.60202043360726
7	2	26	3	9.3	9.60202043360726
9	2	26	1	9.3	9.60202043360726
10	2	26	2	9.3	9.60202043360726
11	2	26	3	9.3	9.60202043360726
12	2	26	2	9.3	9.60202043360726
2	2	27	1	4.55	19.6734926037055
3	2	27	1	4.55	19.6734926037055
4	2	27	1	4.55	19.6734926037055
5	2	27	1	4.55	19.6734926037055
6	2	27	1	4.55	19.6734926037055
7	2	27	3	4.55	19.6734926037055
9	2	27	1	4.55	19.6734926037055
10	2	27	2	4.55	19.6734926037055
11	2	27	2	4.55	19.6734926037055
12	2	27	2	4.55	19.6734926037055
2	2	28	1	1.46666666666667	17.0901563167667
3	2	28	1	1.46666666666667	17.0901563167667
4	2	28	1	1.46666666666667	17.0901563167667
5	2	28	1	1.46666666666667	17.0901563167667
6	2	28	1	1.46666666666667	17.0901563167667
7	2	28	2	1.46666666666667	17.0901563167667
9	2	28	1	1.46666666666667	17.0901563167667
10	2	28	1	1.46666666666667	17.0901563167667
11	2	28	1	1.46666666666667	17.0901563167667
12	2	28	1	1.46666666666667	17.0901563167667
2	2	29	2	5.83333333333333	17.7573360499399
3	2	29	1	5.83333333333333	17.7573360499399
4	2	29	1	5.83333333333333	17.7573360499399
5	2	29	2	5.83333333333333	17.7573360499399
6	2	29	2	5.83333333333333	17.7573360499399
7	2	29	2	5.83333333333333	17.7573360499399
9	2	29	2	5.83333333333333	17.7573360499399
10	2	29	2	5.83333333333333	17.7573360499399
11	2	29	2	5.83333333333333	17.7573360499399
12	2	29	1	5.83333333333333	17.7573360499399
2	2	30	1	3.88333333333333	12.241606393519
3	2	30	1	3.88333333333333	12.241606393519
4	2	30	1	3.88333333333333	12.241606393519
5	2	30	1	3.88333333333333	12.241606393519
6	2	30	1	3.88333333333333	12.241606393519
7	2	30	2	3.88333333333333	12.241606393519
9	2	30	2	3.88333333333333	12.241606393519
10	2	30	1	3.88333333333333	12.241606393519
11	2	30	2	3.88333333333333	12.241606393519
12	2	30	1	3.88333333333333	12.241606393519
2	2	31	1	3.68333333333333	11.4080901452684
3	2	31	1	3.68333333333333	11.4080901452684
4	2	31	1	3.68333333333333	11.4080901452684
5	2	31	2	3.68333333333333	11.4080901452684
6	2	31	1	3.68333333333333	11.4080901452684
7	2	31	2	3.68333333333333	11.4080901452684
9	2	31	1	3.68333333333333	11.4080901452684
10	2	31	1	3.68333333333333	11.4080901452684
11	2	31	2	3.68333333333333	11.4080901452684
12	2	31	1	3.68333333333333	11.4080901452684
2	2	32	5	30	3.06216460853258
3	2	32	5	30	3.06216460853258
4	2	32	5	30	3.06216460853258
5	2	32	5	30	3.06216460853258
6	2	32	5	30	3.06216460853258
7	2	32	5	30	3.06216460853258
9	2	32	5	30	3.06216460853258
10	2	32	5	30	3.06216460853258
11	2	32	5	30	3.06216460853258
12	2	32	5	30	3.06216460853258
2	2	33	4	25.9	6.00564588416255
3	2	33	4	25.9	6.00564588416255
4	2	33	5	25.9	6.00564588416255
5	2	33	4	25.9	6.00564588416255
6	2	33	4	25.9	6.00564588416255
7	2	33	4	25.9	6.00564588416255
9	2	33	3	25.9	6.00564588416255
10	2	33	4	25.9	6.00564588416255
11	2	33	4	25.9	6.00564588416255
12	2	33	4	25.9	6.00564588416255
2	2	34	3	11.9333333333333	9.49432744035855
3	2	34	3	11.9333333333333	9.49432744035855
4	2	34	2	11.9333333333333	9.49432744035855
5	2	34	3	11.9333333333333	9.49432744035855
6	2	34	2	11.9333333333333	9.49432744035855
7	2	34	4	11.9333333333333	9.49432744035855
9	2	34	2	11.9333333333333	9.49432744035855
10	2	34	3	11.9333333333333	9.49432744035855
11	2	34	3	11.9333333333333	9.49432744035855
12	2	34	3	11.9333333333333	9.49432744035855
2	2	35	1	6.91666666666667	13.5456968117183
3	2	35	1	6.91666666666667	13.5456968117183
4	2	35	2	6.91666666666667	13.5456968117183
5	2	35	2	6.91666666666667	13.5456968117183
6	2	35	2	6.91666666666667	13.5456968117183
7	2	35	3	6.91666666666667	13.5456968117183
9	2	35	1	6.91666666666667	13.5456968117183
10	2	35	2	6.91666666666667	13.5456968117183
11	2	35	2	6.91666666666667	13.5456968117183
12	2	35	2	6.91666666666667	13.5456968117183
2	2	36	4	27.5333333333333	10.0001235095172
3	2	36	4	27.5333333333333	10.0001235095172
4	2	36	4	27.5333333333333	10.0001235095172
5	2	36	5	27.5333333333333	10.0001235095172
6	2	36	5	27.5333333333333	10.0001235095172
7	2	36	4	27.5333333333333	10.0001235095172
9	2	36	3	27.5333333333333	10.0001235095172
10	2	36	4	27.5333333333333	10.0001235095172
11	2	36	4	27.5333333333333	10.0001235095172
12	2	36	4	27.5333333333333	10.0001235095172
2	2	37	1	2.38333333333333	22.440514268764
3	2	37	1	2.38333333333333	22.440514268764
4	2	37	1	2.38333333333333	22.440514268764
5	2	37	1	2.38333333333333	22.440514268764
6	2	37	2	2.38333333333333	22.440514268764
7	2	37	3	2.38333333333333	22.440514268764
9	2	37	1	2.38333333333333	22.440514268764
10	2	37	1	2.38333333333333	22.440514268764
11	2	37	2	2.38333333333333	22.440514268764
12	2	37	1	2.38333333333333	22.440514268764
2	2	38	1	5.11666666666667	13.9477696503455
3	2	38	1	5.11666666666667	13.9477696503455
4	2	38	1	5.11666666666667	13.9477696503455
5	2	38	1	5.11666666666667	13.9477696503455
6	2	38	1	5.11666666666667	13.9477696503455
7	2	38	3	5.11666666666667	13.9477696503455
9	2	38	1	5.11666666666667	13.9477696503455
10	2	38	2	5.11666666666667	13.9477696503455
11	2	38	3	5.11666666666667	13.9477696503455
12	2	38	1	5.11666666666667	13.9477696503455
2	2	39	3	11.3833333333333	7.91720890534287
3	2	39	2	11.3833333333333	7.91720890534287
4	2	39	2	11.3833333333333	7.91720890534287
5	2	39	3	11.3833333333333	7.91720890534287
6	2	39	2	11.3833333333333	7.91720890534287
7	2	39	2	11.3833333333333	7.91720890534287
9	2	39	2	11.3833333333333	7.91720890534287
10	2	39	3	11.3833333333333	7.91720890534287
11	2	39	3	11.3833333333333	7.91720890534287
12	2	39	2	11.3833333333333	7.91720890534287
2	2	40	1	1.76666666666667	22.4467245057058
3	2	40	1	1.76666666666667	22.4467245057058
4	2	40	1	1.76666666666667	22.4467245057058
5	2	40	1	1.76666666666667	22.4467245057058
6	2	40	1	1.76666666666667	22.4467245057058
7	2	40	2	1.76666666666667	22.4467245057058
9	2	40	1	1.76666666666667	22.4467245057058
10	2	40	1	1.76666666666667	22.4467245057058
11	2	40	1	1.76666666666667	22.4467245057058
12	2	40	1	1.76666666666667	22.4467245057058
2	2	41	3	17.35	12.8570503777364
3	2	41	3	17.35	12.8570503777364
4	2	41	3	17.35	12.8570503777364
5	2	41	3	17.35	12.8570503777364
6	2	41	3	17.35	12.8570503777364
7	2	41	3	17.35	12.8570503777364
9	2	41	2	17.35	12.8570503777364
10	2	41	3	17.35	12.8570503777364
11	2	41	3	17.35	12.8570503777364
12	2	41	3	17.35	12.8570503777364
2	2	42	3	11.8666666666667	8.71330749555827
3	2	42	3	11.8666666666667	8.71330749555827
4	2	42	2	11.8666666666667	8.71330749555827
5	2	42	3	11.8666666666667	8.71330749555827
6	2	42	3	11.8666666666667	8.71330749555827
7	2	42	3	11.8666666666667	8.71330749555827
9	2	42	2	11.8666666666667	8.71330749555827
10	2	42	3	11.8666666666667	8.71330749555827
11	2	42	3	11.8666666666667	8.71330749555827
12	2	42	2	11.8666666666667	8.71330749555827
2	2	43	2	6.9	9.92532701971312
3	2	43	2	6.9	9.92532701971312
4	2	43	1	6.9	9.92532701971312
5	2	43	2	6.9	9.92532701971312
6	2	43	2	6.9	9.92532701971312
7	2	43	2	6.9	9.92532701971312
9	2	43	2	6.9	9.92532701971312
10	2	43	2	6.9	9.92532701971312
11	2	43	3	6.9	9.92532701971312
12	2	43	2	6.9	9.92532701971312
2	2	44	2	8.66666666666667	6.48379003784231
3	2	44	3	8.66666666666667	6.48379003784231
4	2	44	2	8.66666666666667	6.48379003784231
5	2	44	3	8.66666666666667	6.48379003784231
6	2	44	2	8.66666666666667	6.48379003784231
7	2	44	2	8.66666666666667	6.48379003784231
9	2	44	2	8.66666666666667	6.48379003784231
10	2	44	3	8.66666666666667	6.48379003784231
11	2	44	3	8.66666666666667	6.48379003784231
12	2	44	2	8.66666666666667	6.48379003784231
2	2	45	2	5.46666666666667	14.4170032099173
3	2	45	1	5.46666666666667	14.4170032099173
4	2	45	1	5.46666666666667	14.4170032099173
5	2	45	1	5.46666666666667	14.4170032099173
6	2	45	2	5.46666666666667	14.4170032099173
7	2	45	3	5.46666666666667	14.4170032099173
9	2	45	1	5.46666666666667	14.4170032099173
10	2	45	2	5.46666666666667	14.4170032099173
11	2	45	2	5.46666666666667	14.4170032099173
12	2	45	1	5.46666666666667	14.4170032099173
2	2	46	2	8.86666666666667	10.8562283962576
3	2	46	1	8.86666666666667	10.8562283962576
4	2	46	2	8.86666666666667	10.8562283962576
5	2	46	3	8.86666666666667	10.8562283962576
6	2	46	3	8.86666666666667	10.8562283962576
7	2	46	3	8.86666666666667	10.8562283962576
9	2	46	2	8.86666666666667	10.8562283962576
10	2	46	3	8.86666666666667	10.8562283962576
11	2	46	3	8.86666666666667	10.8562283962576
12	2	46	2	8.86666666666667	10.8562283962576
2	2	47	2	7.43333333333333	11.3189364768207
3	2	47	1	7.43333333333333	11.3189364768207
4	2	47	2	7.43333333333333	11.3189364768207
5	2	47	3	7.43333333333333	11.3189364768207
6	2	47	3	7.43333333333333	11.3189364768207
7	2	47	3	7.43333333333333	11.3189364768207
9	2	47	1	7.43333333333333	11.3189364768207
10	2	47	3	7.43333333333333	11.3189364768207
11	2	47	3	7.43333333333333	11.3189364768207
12	2	47	2	7.43333333333333	11.3189364768207
2	2	48	1	6.73333333333333	9.57561996267254
3	2	48	1	6.73333333333333	9.57561996267254
4	2	48	2	6.73333333333333	9.57561996267254
5	2	48	2	6.73333333333333	9.57561996267254
6	2	48	2	6.73333333333333	9.57561996267254
7	2	48	2	6.73333333333333	9.57561996267254
9	2	48	1	6.73333333333333	9.57561996267254
10	2	48	2	6.73333333333333	9.57561996267254
11	2	48	2	6.73333333333333	9.57561996267254
12	2	48	2	6.73333333333333	9.57561996267254
2	2	49	1	2.81666666666667	13.2986142178618
3	2	49	1	2.81666666666667	13.2986142178618
4	2	49	1	2.81666666666667	13.2986142178618
5	2	49	1	2.81666666666667	13.2986142178618
6	2	49	2	2.81666666666667	13.2986142178618
7	2	49	2	2.81666666666667	13.2986142178618
9	2	49	1	2.81666666666667	13.2986142178618
10	2	49	1	2.81666666666667	13.2986142178618
11	2	49	2	2.81666666666667	13.2986142178618
12	2	49	1	2.81666666666667	13.2986142178618
2	2	50	3	9.16666666666667	11.9776209062341
3	2	50	1	9.16666666666667	11.9776209062341
4	2	50	2	9.16666666666667	11.9776209062341
5	2	50	4	9.16666666666667	11.9776209062341
6	2	50	2	9.16666666666667	11.9776209062341
7	2	50	2	9.16666666666667	11.9776209062341
9	2	50	1	9.16666666666667	11.9776209062341
10	2	50	2	9.16666666666667	11.9776209062341
11	2	50	4	9.16666666666667	11.9776209062341
12	2	50	2	9.16666666666667	11.9776209062341
2	2	51	5	30	5.71128132786675
3	2	51	5	30	5.71128132786675
4	2	51	5	30	5.71128132786675
5	2	51	5	30	5.71128132786675
6	2	51	5	30	5.71128132786675
7	2	51	5	30	5.71128132786675
9	2	51	5	30	5.71128132786675
10	2	51	5	30	5.71128132786675
11	2	51	5	30	5.71128132786675
12	2	51	5	30	5.71128132786675
2	2	52	5	30	7.8719835105991
3	2	52	5	30	7.8719835105991
4	2	52	5	30	7.8719835105991
5	2	52	5	30	7.8719835105991
6	2	52	5	30	7.8719835105991
7	2	52	5	30	7.8719835105991
9	2	52	4	30	7.8719835105991
10	2	52	5	30	7.8719835105991
11	2	52	5	30	7.8719835105991
12	2	52	5	30	7.8719835105991
2	3	53	3	8.66666666666667	8.17854006865248
3	3	53	2	8.66666666666667	8.17854006865248
4	3	53	3	8.66666666666667	8.17854006865248
5	3	53	5	8.66666666666667	8.17854006865248
6	3	53	2	8.66666666666667	8.17854006865248
7	3	53	3	8.66666666666667	8.17854006865248
9	3	53	2	8.66666666666667	8.17854006865248
10	3	53	3	8.66666666666667	8.17854006865248
11	3	53	3	8.66666666666667	8.17854006865248
12	3	53	3	8.66666666666667	8.17854006865248
2	3	54	2	8.85	9.22687721088271
3	3	54	2	8.85	9.22687721088271
4	3	54	2	8.85	9.22687721088271
5	3	54	3	8.85	9.22687721088271
6	3	54	2	8.85	9.22687721088271
7	3	54	2	8.85	9.22687721088271
9	3	54	2	8.85	9.22687721088271
10	3	54	2	8.85	9.22687721088271
11	3	54	3	8.85	9.22687721088271
12	3	54	2	8.85	9.22687721088271
2	3	55	2	7.01666666666667	7.83998994030205
3	3	55	2	7.01666666666667	7.83998994030205
4	3	55	2	7.01666666666667	7.83998994030205
5	3	55	3	7.01666666666667	7.83998994030205
6	3	55	2	7.01666666666667	7.83998994030205
7	3	55	2	7.01666666666667	7.83998994030205
9	3	55	2	7.01666666666667	7.83998994030205
10	3	55	2	7.01666666666667	7.83998994030205
11	3	55	3	7.01666666666667	7.83998994030205
12	3	55	2	7.01666666666667	7.83998994030205
2	3	56	1	2.81666666666667	27.25980761487
3	3	56	1	2.81666666666667	27.25980761487
4	3	56	1	2.81666666666667	27.25980761487
5	3	56	1	2.81666666666667	27.25980761487
6	3	56	1	2.81666666666667	27.25980761487
7	3	56	2	2.81666666666667	27.25980761487
9	3	56	1	2.81666666666667	27.25980761487
10	3	56	2	2.81666666666667	27.25980761487
11	3	56	2	2.81666666666667	27.25980761487
12	3	56	1	2.81666666666667	27.25980761487
2	3	57	4	18.1	8.15921792765702
3	3	57	3	18.1	8.15921792765702
4	3	57	4	18.1	8.15921792765702
5	3	57	4	18.1	8.15921792765702
6	3	57	3	18.1	8.15921792765702
7	3	57	3	18.1	8.15921792765702
9	3	57	3	18.1	8.15921792765702
10	3	57	4	18.1	8.15921792765702
11	3	57	4	18.1	8.15921792765702
12	3	57	3	18.1	8.15921792765702
2	3	58	1	1.93333333333333	18.6391045900593
3	3	58	1	1.93333333333333	18.6391045900593
4	3	58	1	1.93333333333333	18.6391045900593
5	3	58	2	1.93333333333333	18.6391045900593
6	3	58	1	1.93333333333333	18.6391045900593
7	3	58	2	1.93333333333333	18.6391045900593
9	3	58	1	1.93333333333333	18.6391045900593
10	3	58	1	1.93333333333333	18.6391045900593
11	3	58	1	1.93333333333333	18.6391045900593
12	3	58	1	1.93333333333333	18.6391045900593
2	3	59	1	2.25	20.9563755714006
3	3	59	1	2.25	20.9563755714006
4	3	59	1	2.25	20.9563755714006
5	3	59	1	2.25	20.9563755714006
6	3	59	1	2.25	20.9563755714006
7	3	59	1	2.25	20.9563755714006
9	3	59	1	2.25	20.9563755714006
10	3	59	1	2.25	20.9563755714006
11	3	59	1	2.25	20.9563755714006
12	3	59	1	2.25	20.9563755714006
2	3	60	2	10.1	9.46054063483453
3	3	60	2	10.1	9.46054063483453
4	3	60	1	10.1	9.46054063483453
5	3	60	2	10.1	9.46054063483453
6	3	60	2	10.1	9.46054063483453
7	3	60	3	10.1	9.46054063483453
9	3	60	2	10.1	9.46054063483453
10	3	60	3	10.1	9.46054063483453
11	3	60	3	10.1	9.46054063483453
12	3	60	2	10.1	9.46054063483453
2	3	61	2	6.01666666666667	11.6316290462554
3	3	61	1	6.01666666666667	11.6316290462554
4	3	61	1	6.01666666666667	11.6316290462554
5	3	61	2	6.01666666666667	11.6316290462554
6	3	61	2	6.01666666666667	11.6316290462554
7	3	61	2	6.01666666666667	11.6316290462554
9	3	61	1	6.01666666666667	11.6316290462554
10	3	61	2	6.01666666666667	11.6316290462554
11	3	61	2	6.01666666666667	11.6316290462554
12	3	61	1	6.01666666666667	11.6316290462554
2	3	62	2	4.3	11.0068649461901
3	3	62	1	4.3	11.0068649461901
4	3	62	1	4.3	11.0068649461901
5	3	62	3	4.3	11.0068649461901
6	3	62	2	4.3	11.0068649461901
7	3	62	4	4.3	11.0068649461901
9	3	62	2	4.3	11.0068649461901
10	3	62	2	4.3	11.0068649461901
11	3	62	2	4.3	11.0068649461901
12	3	62	1	4.3	11.0068649461901
2	3	63	1	5.38333333333333	23.1008292997303
3	3	63	1	5.38333333333333	23.1008292997303
4	3	63	1	5.38333333333333	23.1008292997303
5	3	63	1	5.38333333333333	23.1008292997303
6	3	63	2	5.38333333333333	23.1008292997303
7	3	63	2	5.38333333333333	23.1008292997303
9	3	63	2	5.38333333333333	23.1008292997303
10	3	63	2	5.38333333333333	23.1008292997303
11	3	63	2	5.38333333333333	23.1008292997303
12	3	63	1	5.38333333333333	23.1008292997303
2	3	64	1	3.66666666666667	10.4447407530528
3	3	64	1	3.66666666666667	10.4447407530528
4	3	64	1	3.66666666666667	10.4447407530528
5	3	64	1	3.66666666666667	10.4447407530528
6	3	64	1	3.66666666666667	10.4447407530528
7	3	64	3	3.66666666666667	10.4447407530528
9	3	64	1	3.66666666666667	10.4447407530528
10	3	64	1	3.66666666666667	10.4447407530528
11	3	64	1	3.66666666666667	10.4447407530528
12	3	64	1	3.66666666666667	10.4447407530528
2	3	65	5	29.6833333333333	5.67941912402697
3	3	65	4	29.6833333333333	5.67941912402697
4	3	65	5	29.6833333333333	5.67941912402697
5	3	65	5	29.6833333333333	5.67941912402697
6	3	65	5	29.6833333333333	5.67941912402697
7	3	65	5	29.6833333333333	5.67941912402697
9	3	65	4	29.6833333333333	5.67941912402697
10	3	65	5	29.6833333333333	5.67941912402697
11	3	65	5	29.6833333333333	5.67941912402697
12	3	65	4	29.6833333333333	5.67941912402697
2	3	66	2	11.0333333333333	8.69825614963872
3	3	66	2	11.0333333333333	8.69825614963872
4	3	66	2	11.0333333333333	8.69825614963872
5	3	66	2	11.0333333333333	8.69825614963872
6	3	66	3	11.0333333333333	8.69825614963872
7	3	66	3	11.0333333333333	8.69825614963872
9	3	66	2	11.0333333333333	8.69825614963872
10	3	66	3	11.0333333333333	8.69825614963872
11	3	66	3	11.0333333333333	8.69825614963872
12	3	66	2	11.0333333333333	8.69825614963872
2	3	67	3	12.6	7.73839196140227
3	3	67	3	12.6	7.73839196140227
4	3	67	3	12.6	7.73839196140227
5	3	67	3	12.6	7.73839196140227
6	3	67	3	12.6	7.73839196140227
7	3	67	3	12.6	7.73839196140227
9	3	67	2	12.6	7.73839196140227
10	3	67	3	12.6	7.73839196140227
11	3	67	3	12.6	7.73839196140227
12	3	67	2	12.6	7.73839196140227
2	3	68	1	6.73333333333333	10.0747905439561
3	3	68	2	6.73333333333333	10.0747905439561
4	3	68	1	6.73333333333333	10.0747905439561
5	3	68	3	6.73333333333333	10.0747905439561
6	3	68	2	6.73333333333333	10.0747905439561
7	3	68	3	6.73333333333333	10.0747905439561
9	3	68	2	6.73333333333333	10.0747905439561
10	3	68	2	6.73333333333333	10.0747905439561
11	3	68	3	6.73333333333333	10.0747905439561
12	3	68	2	6.73333333333333	10.0747905439561
2	3	69	2	9.63333333333333	8.75418188152077
3	3	69	2	9.63333333333333	8.75418188152077
4	3	69	2	9.63333333333333	8.75418188152077
5	3	69	3	9.63333333333333	8.75418188152077
6	3	69	4	9.63333333333333	8.75418188152077
7	3	69	2	9.63333333333333	8.75418188152077
9	3	69	2	9.63333333333333	8.75418188152077
10	3	69	3	9.63333333333333	8.75418188152077
11	3	69	3	9.63333333333333	8.75418188152077
12	3	69	2	9.63333333333333	8.75418188152077
2	3	70	1	13.35	12.1545797425461
3	3	70	3	13.35	12.1545797425461
4	3	70	3	13.35	12.1545797425461
5	3	70	4	13.35	12.1545797425461
6	3	70	3	13.35	12.1545797425461
7	3	70	4	13.35	12.1545797425461
9	3	70	2	13.35	12.1545797425461
10	3	70	3	13.35	12.1545797425461
11	3	70	3	13.35	12.1545797425461
12	3	70	3	13.35	12.1545797425461
2	3	71	1	4.9	7.79489385958855
3	3	71	2	4.9	7.79489385958855
4	3	71	1	4.9	7.79489385958855
5	3	71	1	4.9	7.79489385958855
6	3	71	1	4.9	7.79489385958855
7	3	71	2	4.9	7.79489385958855
9	3	71	1	4.9	7.79489385958855
10	3	71	2	4.9	7.79489385958855
11	3	71	2	4.9	7.79489385958855
12	3	71	2	4.9	7.79489385958855
2	3	72	1	6.41666666666667	13.9887119217994
3	3	72	1	6.41666666666667	13.9887119217994
4	3	72	1	6.41666666666667	13.9887119217994
5	3	72	1	6.41666666666667	13.9887119217994
6	3	72	2	6.41666666666667	13.9887119217994
7	3	72	2	6.41666666666667	13.9887119217994
9	3	72	1	6.41666666666667	13.9887119217994
10	3	72	2	6.41666666666667	13.9887119217994
11	3	72	2	6.41666666666667	13.9887119217994
12	3	72	2	6.41666666666667	13.9887119217994
2	3	73	1	5.63333333333333	6.36977876070134
3	3	73	2	5.63333333333333	6.36977876070134
4	3	73	1	5.63333333333333	6.36977876070134
5	3	73	2	5.63333333333333	6.36977876070134
6	3	73	1	5.63333333333333	6.36977876070134
7	3	73	2	5.63333333333333	6.36977876070134
9	3	73	1	5.63333333333333	6.36977876070134
10	3	73	2	5.63333333333333	6.36977876070134
11	3	73	2	5.63333333333333	6.36977876070134
12	3	73	1	5.63333333333333	6.36977876070134
2	3	74	2	15.25	8.66966522643585
3	3	74	3	15.25	8.66966522643585
4	3	74	3	15.25	8.66966522643585
5	3	74	4	15.25	8.66966522643585
6	3	74	3	15.25	8.66966522643585
7	3	74	4	15.25	8.66966522643585
9	3	74	2	15.25	8.66966522643585
10	3	74	3	15.25	8.66966522643585
11	3	74	3	15.25	8.66966522643585
12	3	74	3	15.25	8.66966522643585
2	3	75	1	1.48333333333333	14.912761574926
3	3	75	1	1.48333333333333	14.912761574926
4	3	75	1	1.48333333333333	14.912761574926
5	3	75	1	1.48333333333333	14.912761574926
6	3	75	2	1.48333333333333	14.912761574926
7	3	75	2	1.48333333333333	14.912761574926
9	3	75	1	1.48333333333333	14.912761574926
10	3	75	1	1.48333333333333	14.912761574926
11	3	75	1	1.48333333333333	14.912761574926
12	3	75	1	1.48333333333333	14.912761574926
2	3	76	3	12.3166666666667	8.89557378293455
3	3	76	2	12.3166666666667	8.89557378293455
4	3	76	2	12.3166666666667	8.89557378293455
5	3	76	4	12.3166666666667	8.89557378293455
6	3	76	2	12.3166666666667	8.89557378293455
7	3	76	2	12.3166666666667	8.89557378293455
9	3	76	1	12.3166666666667	8.89557378293455
10	3	76	2	12.3166666666667	8.89557378293455
11	3	76	3	12.3166666666667	8.89557378293455
12	3	76	2	12.3166666666667	8.89557378293455
2	3	77	2	17.65	10.7410368578872
3	3	77	3	17.65	10.7410368578872
4	3	77	4	17.65	10.7410368578872
5	3	77	5	17.65	10.7410368578872
6	3	77	3	17.65	10.7410368578872
7	3	77	4	17.65	10.7410368578872
9	3	77	3	17.65	10.7410368578872
10	3	77	3	17.65	10.7410368578872
11	3	77	3	17.65	10.7410368578872
12	3	77	3	17.65	10.7410368578872
2	3	78	1	3.53333333333333	15.3974614777721
3	3	78	1	3.53333333333333	15.3974614777721
4	3	78	1	3.53333333333333	15.3974614777721
5	3	78	1	3.53333333333333	15.3974614777721
6	3	78	2	3.53333333333333	15.3974614777721
7	3	78	3	3.53333333333333	15.3974614777721
9	3	78	1	3.53333333333333	15.3974614777721
10	3	78	2	3.53333333333333	15.3974614777721
11	3	78	1	3.53333333333333	15.3974614777721
12	3	78	1	3.53333333333333	15.3974614777721
2	3	79	3	13.0333333333333	7.47393407816643
3	3	79	3	13.0333333333333	7.47393407816643
4	3	79	2	13.0333333333333	7.47393407816643
5	3	79	5	13.0333333333333	7.47393407816643
6	3	79	2	13.0333333333333	7.47393407816643
7	3	79	3	13.0333333333333	7.47393407816643
9	3	79	2	13.0333333333333	7.47393407816643
10	3	79	3	13.0333333333333	7.47393407816643
11	3	79	3	13.0333333333333	7.47393407816643
12	3	79	2	13.0333333333333	7.47393407816643
2	3	80	2	5.38333333333333	11.4691292787382
3	3	80	2	5.38333333333333	11.4691292787382
4	3	80	1	5.38333333333333	11.4691292787382
5	3	80	3	5.38333333333333	11.4691292787382
6	3	80	2	5.38333333333333	11.4691292787382
7	3	80	3	5.38333333333333	11.4691292787382
9	3	80	1	5.38333333333333	11.4691292787382
10	3	80	2	5.38333333333333	11.4691292787382
11	3	80	3	5.38333333333333	11.4691292787382
12	3	80	2	5.38333333333333	11.4691292787382
2	3	81	3	12.1333333333333	7.66191272608856
3	3	81	3	12.1333333333333	7.66191272608856
4	3	81	3	12.1333333333333	7.66191272608856
5	3	81	3	12.1333333333333	7.66191272608856
6	3	81	3	12.1333333333333	7.66191272608856
7	3	81	2	12.1333333333333	7.66191272608856
9	3	81	1	12.1333333333333	7.66191272608856
10	3	81	3	12.1333333333333	7.66191272608856
11	3	81	3	12.1333333333333	7.66191272608856
12	3	81	2	12.1333333333333	7.66191272608856
2	3	82	1	3.13333333333333	15.4757110439489
3	3	82	1	3.13333333333333	15.4757110439489
4	3	82	1	3.13333333333333	15.4757110439489
5	3	82	1	3.13333333333333	15.4757110439489
6	3	82	1	3.13333333333333	15.4757110439489
7	3	82	2	3.13333333333333	15.4757110439489
9	3	82	1	3.13333333333333	15.4757110439489
10	3	82	2	3.13333333333333	15.4757110439489
11	3	82	1	3.13333333333333	15.4757110439489
12	3	82	1	3.13333333333333	15.4757110439489
2	3	83	2	7.4	17.7274555457279
3	3	83	2	7.4	17.7274555457279
4	3	83	2	7.4	17.7274555457279
5	3	83	1	7.4	17.7274555457279
6	3	83	2	7.4	17.7274555457279
7	3	83	2	7.4	17.7274555457279
9	3	83	1	7.4	17.7274555457279
10	3	83	2	7.4	17.7274555457279
11	3	83	2	7.4	17.7274555457279
12	3	83	2	7.4	17.7274555457279
2	3	84	2	6.5	13.5606012315718
3	3	84	1	6.5	13.5606012315718
4	3	84	1	6.5	13.5606012315718
5	3	84	2	6.5	13.5606012315718
6	3	84	2	6.5	13.5606012315718
7	3	84	2	6.5	13.5606012315718
9	3	84	1	6.5	13.5606012315718
10	3	84	2	6.5	13.5606012315718
11	3	84	2	6.5	13.5606012315718
12	3	84	2	6.5	13.5606012315718
2	3	85	2	7.31666666666667	8.73871794048029
3	3	85	1	7.31666666666667	8.73871794048029
4	3	85	1	7.31666666666667	8.73871794048029
5	3	85	2	7.31666666666667	8.73871794048029
6	3	85	2	7.31666666666667	8.73871794048029
7	3	85	1	7.31666666666667	8.73871794048029
9	3	85	2	7.31666666666667	8.73871794048029
10	3	85	2	7.31666666666667	8.73871794048029
11	3	85	1	7.31666666666667	8.73871794048029
12	3	85	1	7.31666666666667	8.73871794048029
2	4	86	5	29.9333333333333	10.6647062128165
3	4	86	4	29.9333333333333	10.6647062128165
4	4	86	5	29.9333333333333	10.6647062128165
5	4	86	5	29.9333333333333	10.6647062128165
6	4	86	5	29.9333333333333	10.6647062128165
7	4	86	5	29.9333333333333	10.6647062128165
9	4	86	4	29.9333333333333	10.6647062128165
10	4	86	5	29.9333333333333	10.6647062128165
11	4	86	4	29.9333333333333	10.6647062128165
12	4	86	2	29.9333333333333	10.6647062128165
2	4	87	1	1.31666666666667	14.2140422946079
3	4	87	1	1.31666666666667	14.2140422946079
4	4	87	1	1.31666666666667	14.2140422946079
5	4	87	1	1.31666666666667	14.2140422946079
6	4	87	1	1.31666666666667	14.2140422946079
7	4	87	1	1.31666666666667	14.2140422946079
9	4	87	1	1.31666666666667	14.2140422946079
10	4	87	1	1.31666666666667	14.2140422946079
11	4	87	1	1.31666666666667	14.2140422946079
12	4	87	1	1.31666666666667	14.2140422946079
2	4	88	5	30	7.64367085173825
3	4	88	5	30	7.64367085173825
4	4	88	5	30	7.64367085173825
5	4	88	5	30	7.64367085173825
6	4	88	5	30	7.64367085173825
7	4	88	5	30	7.64367085173825
9	4	88	1	30	7.64367085173825
10	4	88	4	30	7.64367085173825
11	4	88	5	30	7.64367085173825
12	4	88	5	30	7.64367085173825
2	4	89	3	17.4166666666667	12.1735554819736
3	4	89	3	17.4166666666667	12.1735554819736
4	4	89	3	17.4166666666667	12.1735554819736
5	4	89	4	17.4166666666667	12.1735554819736
6	4	89	3	17.4166666666667	12.1735554819736
7	4	89	3	17.4166666666667	12.1735554819736
9	4	89	1	17.4166666666667	12.1735554819736
10	4	89	3	17.4166666666667	12.1735554819736
11	4	89	3	17.4166666666667	12.1735554819736
12	4	89	3	17.4166666666667	12.1735554819736
2	4	90	4	24.2833333333333	9.05726702476513
3	4	90	4	24.2833333333333	9.05726702476513
4	4	90	4	24.2833333333333	9.05726702476513
5	4	90	4	24.2833333333333	9.05726702476513
6	4	90	3	24.2833333333333	9.05726702476513
7	4	90	4	24.2833333333333	9.05726702476513
9	4	90	2	24.2833333333333	9.05726702476513
10	4	90	3	24.2833333333333	9.05726702476513
11	4	90	5	24.2833333333333	9.05726702476513
12	4	90	3	24.2833333333333	9.05726702476513
2	4	91	4	30	3.76318270172174
3	4	91	5	30	3.76318270172174
4	4	91	5	30	3.76318270172174
5	4	91	5	30	3.76318270172174
6	4	91	5	30	3.76318270172174
7	4	91	5	30	3.76318270172174
9	4	91	4	30	3.76318270172174
10	4	91	5	30	3.76318270172174
11	4	91	5	30	3.76318270172174
12	4	91	5	30	3.76318270172174
2	4	92	4	23.9666666666667	9.16995765121568
3	4	92	3	23.9666666666667	9.16995765121568
4	4	92	4	23.9666666666667	9.16995765121568
5	4	92	4	23.9666666666667	9.16995765121568
6	4	92	4	23.9666666666667	9.16995765121568
7	4	92	5	23.9666666666667	9.16995765121568
9	4	92	2	23.9666666666667	9.16995765121568
10	4	92	4	23.9666666666667	9.16995765121568
11	4	92	4	23.9666666666667	9.16995765121568
12	4	92	3	23.9666666666667	9.16995765121568
2	4	93	3	11.6666666666667	10.4221360366811
3	4	93	2	11.6666666666667	10.4221360366811
4	4	93	3	11.6666666666667	10.4221360366811
5	4	93	3	11.6666666666667	10.4221360366811
6	4	93	3	11.6666666666667	10.4221360366811
7	4	93	2	11.6666666666667	10.4221360366811
9	4	93	1	11.6666666666667	10.4221360366811
10	4	93	3	11.6666666666667	10.4221360366811
11	4	93	3	11.6666666666667	10.4221360366811
12	4	93	2	11.6666666666667	10.4221360366811
2	4	94	5	30	8.6898214256805
3	4	94	5	30	8.6898214256805
4	4	94	5	30	8.6898214256805
5	4	94	5	30	8.6898214256805
6	4	94	5	30	8.6898214256805
7	4	94	5	30	8.6898214256805
9	4	94	5	30	8.6898214256805
10	4	94	5	30	8.6898214256805
11	4	94	5	30	8.6898214256805
12	4	94	5	30	8.6898214256805
2	4	95	5	30	7.52541130086041
3	4	95	5	30	7.52541130086041
4	4	95	5	30	7.52541130086041
5	4	95	5	30	7.52541130086041
6	4	95	5	30	7.52541130086041
7	4	95	5	30	7.52541130086041
9	4	95	5	30	7.52541130086041
10	4	95	5	30	7.52541130086041
11	4	95	5	30	7.52541130086041
12	4	95	5	30	7.52541130086041
2	4	96	5	30	7.940387617997
3	4	96	5	30	7.940387617997
4	4	96	5	30	7.940387617997
5	4	96	5	30	7.940387617997
6	4	96	5	30	7.940387617997
7	4	96	5	30	7.940387617997
9	4	96	4	30	7.940387617997
10	4	96	3	30	7.940387617997
11	4	96	5	30	7.940387617997
12	4	96	5	30	7.940387617997
2	4	97	3	14.6333333333333	7.91269944145673
3	4	97	3	14.6333333333333	7.91269944145673
4	4	97	2	14.6333333333333	7.91269944145673
5	4	97	2	14.6333333333333	7.91269944145673
6	4	97	3	14.6333333333333	7.91269944145673
7	4	97	3	14.6333333333333	7.91269944145673
9	4	97	2	14.6333333333333	7.91269944145673
10	4	97	2	14.6333333333333	7.91269944145673
11	4	97	3	14.6333333333333	7.91269944145673
12	4	97	2	14.6333333333333	7.91269944145673
2	4	98	2	6.16666666666667	18.2018163963597
3	4	98	2	6.16666666666667	18.2018163963597
4	4	98	1	6.16666666666667	18.2018163963597
5	4	98	1	6.16666666666667	18.2018163963597
6	4	98	2	6.16666666666667	18.2018163963597
7	4	98	2	6.16666666666667	18.2018163963597
9	4	98	2	6.16666666666667	18.2018163963597
10	4	98	2	6.16666666666667	18.2018163963597
11	4	98	2	6.16666666666667	18.2018163963597
12	4	98	1	6.16666666666667	18.2018163963597
2	4	99	1	5.98333333333333	15.1493187033018
3	4	99	2	5.98333333333333	15.1493187033018
4	4	99	1	5.98333333333333	15.1493187033018
5	4	99	2	5.98333333333333	15.1493187033018
6	4	99	1	5.98333333333333	15.1493187033018
7	4	99	2	5.98333333333333	15.1493187033018
9	4	99	1	5.98333333333333	15.1493187033018
10	4	99	2	5.98333333333333	15.1493187033018
11	4	99	2	5.98333333333333	15.1493187033018
12	4	99	1	5.98333333333333	15.1493187033018
2	4	100	3	17.8833333333333	4.53488520389005
3	4	100	3	17.8833333333333	4.53488520389005
4	4	100	3	17.8833333333333	4.53488520389005
5	4	100	3	17.8833333333333	4.53488520389005
6	4	100	4	17.8833333333333	4.53488520389005
7	4	100	4	17.8833333333333	4.53488520389005
9	4	100	2	17.8833333333333	4.53488520389005
10	4	100	3	17.8833333333333	4.53488520389005
11	4	100	3	17.8833333333333	4.53488520389005
12	4	100	2	17.8833333333333	4.53488520389005
