# Supplementary material for: Motor expertise facilitates the accuracy of state extrapolation in perception
Source: PLoS One. 2017 Nov 6;12(11):e0187666. doi: 10.1371/journal.pone.0187666 (PMC5673241; doi:10.1371/journal.pone.0187666)
Supplement: S1 File — (ZIP) [file pone.0187666.s001.zip › Data/Data05b_TrialRating_ModelPrediction.csv]

BD	maPA	1	2	3	4	5
0.0	0.0	0.2499171671054611	0.36553695668748853	0.3836443758166304	9.000817271771105e-4	1.418663242895292e-6
2.0	0.0	0.24000940270342397	0.35559245720628235	0.4025598826384875	0.0018328789577634326	5.378494042816345e-6
4.0	0.0	0.22990272135899978	0.3450304922169754	0.42132365095081625	0.0037227966530328413	2.0338820175714475e-5
6.0	0.0	0.21943074477164407	0.3335799386557391	0.4393783910030947	0.007534290363307808	7.663520621418795e-5
8.0	0.0	0.20825105920711345	0.3206850750408277	0.4556149081218345	0.015161835094441446	2.87122535782845e-4
10.0	0.0	0.19569029687907502	0.3052459445673064	0.4677884444106085	0.030210194086330393	0.0010651200566796012
12.0	0.0	0.18048145800606252	0.28516898049010647	0.4713920763639788	0.05907945598243187	0.0038780291574203644
14.0	0.0	0.16043095685767733	0.2567715765676258	0.4578332725500222	0.11135551841888242	0.013608675605792294
16.0	0.0	0.1325208239774018	0.21484833038231282	0.41321187633199796	0.19504165409631033	0.04437731521197707
18.0	0.0	0.09531167988981963	0.1565247653224948	0.3247164438029795	0.29744662227880075	0.12600048870590527
20.0	0.0	0.05487831226198171	0.09129074795989196	0.20428119729855806	0.3631477330830988	0.2864020093964694
22.0	0.0	0.02416250759717787	0.040715249835165494	0.09827411507106917	0.3390347919484295	0.49781333554815793
24.0	0.0	0.008457553375181854	0.01443606834118761	0.03758472488902287	0.2516324726869733	0.6878891807076343
26.0	0.0	0.0025525901831839714	0.00441341085061931	0.01239416328007079	0.16103590050886435	0.8196039351772616
28.0	0.0	7.095227904401765e-4	0.0012426496312223949	0.003764193657530276	0.0949134227073477	0.8993702112134594
30.0	0.0	1.8881226021869689e-4	3.3496668717680473e-4	0.0010944735990072979	0.05355637201842093	0.9448253754351762
0.0	2.0	0.3540259482116912	0.3762918198592255	0.26855350845533454	0.0011259810721940553	2.74240155470523e-6
2.0	2.0	0.3165660926440349	0.3766706868677789	0.30446000061564477	0.0022934081742589127	9.81169828259785e-6
4.0	2.0	0.2802690387045012	0.37331917522026853	0.3417520153849229	0.0046250139731066125	3.4756717200793306e-5
6.0	2.0	0.24538709225552083	0.3659018739030652	0.3793654599320426	0.00922381544053964	1.2175846883174636e-4
8.0	2.0	0.21200165785731495	0.35388318055322743	0.4155424941735808	0.018151775525483773	4.208918903930535e-4
10.0	2.0	0.17996166140227163	0.33628570318366063	0.4472252250274034	0.03509787427028069	0.0014295361163836424
12.0	2.0	0.148838927216552	0.31135273631354365	0.4689569113606959	0.06612083296241775	0.00473059214679073
14.0	2.0	0.11798614704005612	0.276296205301091	0.4713218145185114	0.1193915990347404	0.015004234105601016
16.0	2.0	0.08695630018212097	0.22795687770518067	0.44041052307607653	0.20043094209830523	0.04424535693831657
18.0	2.0	0.05668225504971003	0.16634375931968676	0.3639769374616283	0.297599227498684	0.11539782067029092
20.0	2.0	0.030739242404417288	0.10098579703298034	0.250259180792135	0.3676197236735437	0.2503960560969238
22.0	2.0	0.01336299523351822	0.04914492728079236	0.13793382659131123	0.36402433984799	0.4355339110463881
24.0	2.0	0.004746938759681938	0.019543226154087597	0.06212275570894959	0.29455147597173	0.6190356034055509
26.0	2.0	0.0014591715901536096	0.0067250689242525806	0.024211046465268827	0.20624095200360026	0.7613637610167249
28.0	2.0	4.1036508749877997e-4	0.002117232369620481	0.008632721163081978	0.13211736687832618	0.8567223145014725
30.0	2.0	1.0964902717458317e-4	6.333016918050395e-4	0.0029245038893904378	0.08041096091906902	0.9159215844725609
0.0	4.0	0.46510033679476637	0.3592450700773509	0.1743433469712638	0.0013063296646906284	4.916491928202045e-6
2.0	4.0	0.3977751734361101	0.3801090818062806	0.21936489741282594	0.0027337957573568537	1.70515874263995e-5
4.0	4.0	0.3321660692188023	0.39269217642725524	0.26949794705057656	0.005586064099714016	5.7743203651977226e-5
6.0	4.0	0.2704105021540616	0.3955004170462588	0.32277098170717516	0.011127470681142263	1.9062841136218618e-4
8.0	4.0	0.21417479119157962	0.3875414435886766	0.376105786398137	0.02156569766776899	6.122811538376378e-4
10.0	4.0	0.164470929820714	0.36818437803246784	0.42491449377784385	0.04052346418231807	0.001906734186656041
12.0	4.0	0.12165029289765729	0.3369114557136724	0.4623770723054374	0.07334201402945789	0.005719165053775036
14.0	4.0	0.0855867945503344	0.2932484935984811	0.4785867024093837	0.12626084469266843	0.016317164749132335
16.0	4.0	0.05602696757679718	0.23749395243966184	0.4609159296285999	0.20224663417826316	0.04331651617667801
18.0	4.0	0.032986394943987134	0.1729882884699252	0.3992364541018957	0.2913676265785468	0.1034212359056453
20.0	4.0	0.016772345319842178	0.10881832886345992	0.29864817489357376	0.36251208864778994	0.21324906227533427
22.0	4.0	0.00715973976411996	0.05746877017282589	0.18755732987473794	0.3786589198499357	0.3691552403383805
24.0	4.0	0.0025775184889189526	0.025595455618116644	0.09933660834921032	0.3335607948006792	0.5389296227430749
26.0	4.0	8.100088778150555e-4	0.009951241448084137	0.045926997259266716	0.25649874581265625	0.6868130066021778
28.0	4.0	2.3185983418883889e-4	0.003524028525560131	0.019340804205523254	0.17965662809866823	0.7972466793360595
30.0	4.0	6.256852391153354e-5	0.0011765115986548435	0.007678486964902697	0.11863037113699242	0.8724520617755385
0.0	6.0	0.5717442138289043	0.3209226882587681	0.105906713837568	0.0014181365585207789	8.247516239018468e-6
2.0	6.0	0.47841381786872805	0.3671532960136497	0.15128531915367582	0.0031192022629201012	2.836470102626279e-5
4.0	6.0	0.38365701964413423	0.40256122274104056	0.20711310348373452	0.006575162930115522	9.349120097525746e-5
6.0	6.0	0.293923432577093	0.42166550461219127	0.27087566787648354	0.013241010464371827	2.943844698604243e-4
8.0	6.0	0.21471786704421095	0.42116000349603505	0.3378121962895687	0.025426035553127148	8.838976170581357e-4
10.0	6.0	0.1493473002445976	0.4005173977382511	0.40112143815285906	0.04648698600922356	0.0025268778550686967
12.0	6.0	0.09862424030246084	0.3616202596190935	0.452203089256244	0.08069399775152747	0.0068584130706743004
14.0	6.0	0.06143569238250885	0.30798879253131883	0.4808858163352521	0.13213013108041563	0.017559567670504615
16.0	6.0	0.03565701287932405	0.24440168014030042	0.47647215453284963	0.20158100880174853	0.04188814364577748
18.0	6.0	0.01891356588052374	0.17724652076452538	0.43145682214145903	0.2810616688389993	0.09132142237449252
20.0	6.0	0.0089554942156253	0.11474636416211065	0.34875852975939253	0.34981732097472873	0.17772229088814287
22.0	6.0	0.0037141087659287747	0.06506524458322414	0.24692283508991705	0.3813554147333515	0.30294239682757856
24.0	6.0	0.001344832941931742	0.03221127094287099	0.15263225913853148	0.3629670367084683	0.45084460026819756
26.0	6.0	4.319965852041861e-4	0.014147018104200167	0.0837008106367969	0.30648040207145466	0.595239772602344
28.0	6.0	1.265080416868086e-4	0.0056643202776803766	0.041844544035570884	0.23591962844745826	0.7164449991976037
30.0	6.0	3.471577530701059e-5	0.002125208825218542	0.019602837159667576	0.17017523501444845	0.8080620032253584
0.0	8.0	0.6659367864009568	0.2716352513549192	0.06095617535909772	0.0014586779584222504	1.3108926604005886e-5
2.0	8.0	0.554346221740208	0.341663002101347	0.10051659636752654	0.0034287225637635852	4.5457227154991704e-5
4.0	8.0	0.43322277242540186	0.4034520022874033	0.15561087277998426	0.007566366433082981	1.4798607412771402e-4
6.0	8.0	0.31551261395903096	0.4439776024963876	0.2245005279706854	0.015560288986601521	4.4896658729442736e-4
8.0	8.0	0.21363270030963744	0.45422998732114167	0.30112051793086714	0.029750447374754314	0.0012663470635994856
10.0	8.0	0.13471957528027756	0.4328152098061875	0.3761623305395819	0.05297626244828562	0.0033266219256673827
12.0	8.0	0.07937252879453288	0.3853059923914007	0.43902251497958145	0.0881344433943252	0.008164520440159792
14.0	8.0	0.04375245969037523	0.32092367494618307	0.4793922715651621	0.13718377877445692	0.018747815023822636
16.0	8.0	0.022508895806115148	0.24946935909024928	0.4885564199485238	0.199287159938109	0.04017816521700299
18.0	8.0	0.010731991675003086	0.17972441749559	0.4614374509566671	0.2683059435969652	0.07980019627577462
20.0	8.0	0.004693784112848234	0.11877187303417927	0.39978601869542124	0.3313583477602215	0.14538997639732992
22.0	8.0	0.00186451287585139	0.07128852329661647	0.3145877859127835	0.37167643879950074	0.24058273911524805
24.0	8.0	6.696102985489776e-4	0.03868477661306687	0.22380540627404596	0.3769177656732173	0.3599224411411208
26.0	8.0	2.1839053849069992e-4	0.019064065661216018	0.144595323303055	0.3471228012020049	0.4889994192952334
28.0	8.0	6.553024718375104e-5	0.008643452491522152	0.08594769072456455	0.2941141829847587	0.6112291435519709
30.0	8.0	1.8406953193550267e-5	0.0036685216647496534	0.047824043526283735	0.23328182745802947	0.7152072003977437
0.0	10.0	0.7442616572824174	0.22061409176253363	0.03366459070957158	0.001439667497279104	1.999274819832125e-5
2.0	10.0	0.6230775489989115	0.30841259659388215	0.06478320005917815	0.003655988218531687	7.066612949657694e-5
4.0	10.0	0.4798853552166653	0.39665223209587996	0.11469127784735027	0.008541345937950067	2.2978890215437703e-4
6.0	10.0	0.3349384455327272	0.4622956503521201	0.18400536938201967	0.018083394052842063	6.771406802907263e-4
8.0	10.0	0.2109731589574427	0.48625537340398506	0.26641906657970366	0.034551609433302426	0.0018007916255661854
10.0	10.0	0.12070985608594477	0.46458195901080174	0.35039139304600275	0.059966670826116404	0.004350121031134182
12.0	10.0	0.06345817971849788	0.40783981403132463	0.42341955244176	0.0956270916101984	0.009655362198219072
14.0	10.0	0.030975937642129865	0.33243663076147634	0.47509489154277273	0.1415936994814651	0.019898840572156035
16.0	10.0	0.014133303511549393	0.2532855985929677	0.498278542849551	0.1959698605281586	0.03833269451777338
18.0	10.0	0.006043110040378378	0.18084633638511544	0.4897355194928072	0.2541746481282141	0.06920038595348472
20.0	10.0	0.002420209660840652	0.12094407682232822	0.4508444131048319	0.308781198961874	0.11701010145012519
22.0	10.0	9.059757962189685e-4	0.07560153439987914	0.38793851434978854	0.35062314813636014	0.18493082731775312
24.0	10.0	3.1641608482554023e-4	0.04409150956841737	0.31144219841570825	0.3714571073630188	0.27269276856803004
26.0	10.0	1.0313672968610448e-4	0.023998946248516586	0.23334841815141422	0.3672735111526965	0.37527598771768655
28.0	10.0	3.149143036150011e-5	0.012236398287515788	0.16377835045285122	0.34016902711416847	0.4837847327151029
30.0	10.0	9.071804559180885e-6	0.005886231030112765	0.10845020863612423	0.29725022819607577	0.588404260333128
0.0	12.0	0.8067738528329367	0.17378564445471012	0.018032772215546874	0.0013781564068368543	2.9574089969439574e-5
2.0	12.0	0.683589628313274	0.2717431553476123	0.04075485668032606	0.003805130716984459	1.0722894180326746e-4
4.0	12.0	0.5231657883397653	0.38379874486037135	0.08319485413820231	0.009489446329449851	3.511663322111125e-4
6.0	12.0	0.35211612956005717	0.47670663673557684	0.14935379799332799	0.02081205088176072	0.001011384829277249
8.0	12.0	0.2068387774702585	0.516771204348335	0.2340106035608726	0.03983715758585126	0.0025422570346827524
10.0	12.0	0.1074274578595131	0.49531639939493943	0.324184388030382	0.06742160735850311	0.005650147356662339
12.0	12.0	0.050433478106720706	0.42912853426942243	0.40594663019059335	0.10314071675381797	0.011350640679445474
14.0	12.0	0.021834433480547664	0.34285577280008234	0.4687757872423529	0.14550589048627607	0.021028115990741007
16.0	12.0	0.008843255388412616	0.25626114975346176	0.5064174174106673	0.19203404777491215	0.03644412967254623
18.0	12.0	0.003382728909878633	0.18090012328853095	0.5166981241213997	0.2393650207816483	0.05965400289854245
20.0	12.0	0.0012297820145108327	0.12136707066179579	0.5010384440992083	0.28356266533464264	0.09280203788984245
22.0	12.0	4.265998609534069e-4	0.07769525690044238	0.4635929740686375	0.3205302660605513	0.13775490310941554
24.0	12.0	1.4152541138554188e-4	0.04756738624613544	0.4102265691427781	0.34650553977454224	0.1955589794251587
26.0	12.0	4.495633293774845e-5	0.027884753262222214	0.3475789451210807	0.35866917766806455	0.26582216761569494
28.0	12.0	1.3685978455145614e-5	0.015665809602752406	0.2822355116628729	0.35580041644245103	0.34628457631346854
30.0	12.0	3.998314930024994e-6	0.008446077370068451	0.21993078618748474	0.3387154607558495	0.43290367737166735
0.0	14.0	0.8553291149333201	0.13389051745022437	0.009447283042373397	0.0012902981929580064	4.278638112407689e-5
2.0	14.0	0.735869026510753	0.23492910094305275	0.02515637385561091	0.0038858503414593167	1.5964834912392408e-4
4.0	14.0	0.5629531082752459	0.3665457964274289	0.05956533428774135	0.010406063734752273	5.296972748313989e-4
6.0	14.0	0.3670794109021777	0.48745639995817786	0.12021405126891017	0.023752153949223698	0.0014979839215106998
8.0	14.0	0.2013653342723012	0.545356114471033	0.20410505451093786	0.0456096137138486	0.003563883031879358
10.0	14.0	0.09496367654057525	0.5245328936703708	0.2979205202726387	0.07529357529830177	0.007289334218113446
12.0	14.0	0.03986705099131362	0.44910619770630616	0.3871068482835179	0.11064791248103355	0.013271990537828892
14.0	14.0	0.015340410629626917	0.3524452407035078	0.46102828701423787	0.14903724412169939	0.02214881753092812
16.0	14.0	0.005520446913115505	0.2586715301230414	0.5134978991373833	0.1877417136175014	0.03456841020895839
18.0	14.0	0.0018844252911899533	0.18008313695467332	0.5425218109589294	0.22433352331944265	0.05117710347576478
20.0	14.0	6.1672215310247e-4	0.12019970463355051	0.5495429901881346	0.2570002318320641	0.0726403511931483
22.0	14.0	1.9508385520609269e-4	0.07754519809372062	0.5380309986556016	0.28457320747941905	0.09965551191605264
24.0	14.0	5.998967687192485e-5	0.048632862393299864	0.5120782578634163	0.30632180709808887	0.13290708296832296
26.0	14.0	1.799938780136229e-5	0.029759852321247365	0.4755447519961623	0.32172724499540284	0.17295015129938604
28.0	14.0	5.280178637368236e-6	0.01780497556973601	0.4317736352282541	0.330375196885489	0.22004091213788352
30.0	14.0	1.5157703379911054e-6	0.010424275945467989	0.3836319362282691	0.33198689205131304	0.27395538000461195
0.0	16.0	0.8923682216135996	0.10151147562891018	0.004870580852142517	0.0011888062219609034	6.091568338687409e-5
2.0	16.0	0.7804530783801836	0.20010421439527357	0.01529881969584295	0.003909703075710324	2.341844529894582e-4
4.0	16.0	0.5993578731843167	0.34636503532106555	0.042196051165946824	0.01129050057578109	7.905397528899505e-4
6.0	16.0	0.37993804503222767	0.49487897862113395	0.09606669431416398	0.026913474666894373	0.0022028073655802004
8.0	16.0	0.19471369382703058	0.5716380259758197	0.17681985333961117	0.05186608740607675	0.004962339451461944
10.0	16.0	0.08338793018075993	0.5517803137884794	0.27196448326713607	0.08352571282485374	0.009341559938770902
12.0	16.0	0.03136106856969888	0.46772679712023424	0.3673451557360912	0.11812392066902606	0.015443057904949493
14.0	16.0	0.010751258234855681	0.3614091021821647	0.45229024992234135	0.15227769669892735	0.023271692961710954
16.0	16.0	0.0034407900642440927	0.26069719652500645	0.5198649948843707	0.18325894666227202	0.03273807186410679
18.0	16.0	0.00104546834762424	0.17853668501930892	0.5673064950804965	0.2093861270316301	0.04372522452094024
20.0	16.0	3.0564800092291723e-4	0.11764582787809284	0.5956661129433019	0.23019112714914192	0.05619128402854048
22.0	16.0	8.689601626976406e-5	0.07538643912276266	0.6082129579445661	0.24609165742201314	0.07022204949438834
24.0	16.0	2.421540695565298e-5	0.04735038644010637	0.6087262654030143	0.2578806767072388	0.08601845604268478
26.0	16.0	6.651091997441077e-6	0.029313191369969432	0.6004788169885972	0.2663483365496224	0.10385300399981345
28.0	16.0	1.8069884570309546e-6	0.017949977939378116	0.5859149535861639	0.27210869326921133	0.12402456821678962
30.0	16.0	4.866434778993804e-7	0.010895767831512679	0.566714831068286	0.2755674708638346	0.1468214435928887
0.0	18.0	0.9202743651128225	0.07607515568559854	0.0024820868568348506	0.0010826658484900738	8.572649625414972e-5
2.0	18.0	0.8181163577983774	0.16846033416983025	0.009195806326940304	0.0038879751933157797	3.3952651153629205e-4
4.0	18.0	0.6325919118059018	0.3244615756459427	0.029632852826951214	0.012144044219459913	0.0011696155017444873
6.0	18.0	0.3908370856913115	0.49933552031483724	0.07629932309390791	0.03030866220330083	0.0032194086966424967
8.0	18.0	0.1870582592696773	0.5952928132265827	0.15218676898863154	0.05859751323059541	0.006864645284513029
10.0	18.0	0.07274560425408376	0.5766569930273391	0.24665041663707982	0.0920535091709092	0.01189347691058815
12.0	18.0	0.024560471019022354	0.48495847709251644	0.34704586855174246	0.12554562431529834	0.017889559021420486
14.0	18.0	0.007520728204134331	0.36990041109947275	0.4428790842893121	0.1552945015345167	0.02440527487256416
16.0	18.0	0.0021422609455512497	0.2624546955789195	0.5257420771956363	0.17868983665402083	0.030971129625872233
18.0	18.0	5.779392229037535e-4	0.17636857369909928	0.59109546228843	0.19473362440234115	0.03722440038722575
20.0	18.0	1.4989000948185436e-4	0.11393804847645177	0.6388857952366861	0.20401531044177754	0.043010955835602764
22.0	18.0	3.7829437356257065e-5	0.07162803348773333	0.6719787146357846	0.20799421284946149	0.048361209589664264
24.0	18.0	9.376301625098624e-6	0.044222345374543864	0.6941163811327419	0.20824962843123687	0.05340226875985225
26.0	18.0	2.296967251912544e-6	0.02698497762561616	0.7086480838535724	0.20608138528400013	0.05828325626955943
28.0	18.0	5.585141595367794e-7	0.016344005628173352	0.7181002717511995	0.20241814729331814	0.06313701681314937
30.0	18.0	1.3515654131387118e-7	0.009851864754955	0.724207573553953	0.19787167184539203	0.06806875468915863
0.0	20.0	0.9411127505476814	0.05653555539217783	0.0012543083027150637	9.77752443967542e-4	1.1963331345831014e-4
2.0	20.0	0.8496918752402459	0.1405132216685562	0.005476458699166658	0.003830727908451653	4.8771648357971454e-4
4.0	20.0	0.662886212718924	0.30176608767164365	0.020661081420008172	0.012968549793733769	0.0017180683956902944
6.0	20.0	0.39992210002582046	0.5011671201236988	0.06027888060921664	0.033951613577718524	0.004680285663545712
8.0	20.0	0.1785762075892355	0.6160365533132532	0.1301634591964225	0.06578716902678898	0.009436610874299764
10.0	20.0	0.06305769098159288	0.5988205156588106	0.22226918737085047	0.10080643442523037	0.015046171563515748
12.0	20.0	0.019156315843089692	0.5007792394382278	0.3265343683916962	0.13289075422021832	0.02063932210676804
14.0	20.0	0.005253125433920313	0.37803135120862263	0.43302242924999446	0.15813686897660265	0.025556225130859932
16.0	20.0	0.001332750875915779	0.264018734182565	0.5312724670091274	0.17409926146058	0.02927678647181185
18.0	20.0	3.1846021440904137e-4	0.17366674776092841	0.6139022534247165	0.18052432208752847	0.03158821651241764
20.0	20.0	7.282163118769579e-5	0.10931949361751188	0.6788599046732586	0.17913214644802328	0.03261563363001853
22.0	20.0	1.615208099391228e-5	0.0667484849388927	0.7281551933576395	0.17241466322206356	0.03266550640041032
24.0	20.0	3.5107775363529363e-6	0.03993851933632838	0.7653753836869571	0.16262286680919946	0.03205971938997877
26.0	20.0	7.531167625063483e-7	0.02358450054112196	0.7939793456381695	0.15138163912868544	0.031053761575260592
28.0	20.0	1.6018155605900013e-7	0.013808693751330592	0.8166483911377259	0.13971916612853638	0.029823588800851043
30.0	20.0	3.387795164223534e-8	0.0080395724593726	0.8352480261339491	0.12823105281929179	0.028481314709434807
0.0	22.0	0.9565674319791958	0.04175899867042764	6.300009717909151e-4	8.776330769284477e-4	1.6593530165684884e-4
2.0	22.0	0.8759820063203481	0.11633865948449869	0.0032374058565873137	0.003746506208420015	6.954221301458351e-4
4.0	22.0	0.6904418424666645	0.2789654101236749	0.014318759652227779	0.01376550830885334	0.002508479448579606
6.0	22.0	0.4073110798304164	0.5006611151956581	0.04740027424130061	0.0378551745451529	0.006772356187471876
8.0	22.0	0.1694383716072547	0.6336125801927108	0.11064778719184754	0.07340821717267795	0.012893043835509068
10.0	22.0	0.05432207994222181	0.6179919200997658	0.19905985719527888	0.10970923250842296	0.018916910254310623
12.0	22.0	0.014885146565868201	0.5151739635947288	0.3060812645229129	0.14013731125359277	0.023722314062897314
14.0	22.0	0.003664881722306234	0.3858825484919946	0.4228827096140332	0.16084016401688897	0.02672969615477708
16.0	22.0	8.286516926871372e-4	0.26543707377913456	0.5365476796310015	0.16952761213651268	0.027658982760664242
18.0	22.0	1.7496791278173195e-4	0.1705070554239904	0.635727566977885	0.16686325570150998	0.026727153983832852
20.0	22.0	3.5088837058795027e-5	0.10402729414948515	0.7154148349991115	0.1559930161838345	0.024529765830509993
22.0	22.0	6.786388850602171e-6	0.06120845990392157	0.7764330993333847	0.14063998129885566	0.021711673074987475
24.0	22.0	1.2809064722579216e-6	0.03514669688370486	0.8223544644173123	0.12374320447875657	0.018754353313754142
26.0	22.0	2.379005962720905e-7	0.019858983297189867	0.8570644840564137	0.10713548689808473	0.015940807847715396
28.0	22.0	4.371422241583256e-8	0.011101422252919841	0.8837248341498364	0.09176867338744056	0.013405026495580938
30.0	22.0	7.974282335293894e-9	0.006160867326757681	0.9046117903412091	0.07803639222347049	0.01119094213428044
0.0	24.0	0.9679638079191859	0.030707756310541158	3.150269710908103e-4	7.842718941319139e-4	2.2913690505038613e-4
2.0	24.0	0.8977187518805823	0.09575077793736805	0.001902417670101843	0.0036423611019285942	9.856914100190763e-4
4.0	24.0	0.7154029990930012	0.25654633729989684	0.009871730409075331	0.014535454935955773	0.0036434782620709248
6.0	24.0	0.4130717272974765	0.4980277943599696	0.037114614731761655	0.042027979667908784	0.009757883942883452
8.0	24.0	0.15980228758436235	0.6477749511456159	0.09349307283117483	0.0814200200493468	0.017509668389500195
10.0	24.0	0.04651617538878444	0.6339546703418084	0.17720558165260644	0.11868269035994874	0.02364088225685198
12.0	24.0	0.011525920411202668	0.5281324719522055	0.28590777792442523	0.1472631784393908	0.027170651272776052
14.0	24.0	0.0025543265443917643	0.3935108568441803	0.4125757770877171	0.16342938266036658	0.02792965686334409
16.0	24.0	5.149858402318468e-4	0.2667403019559303	0.5416260622563095	0.1650000903170435	0.026118559630484994
18.0	24.0	9.587366265878609e-5	0.1669574171199941	0.6565692525936372	0.15382374591880074	0.02255371070490908
20.0	24.0	1.678593637279835e-5	0.09827997085946005	0.7485205881687312	0.13486672354247242	0.018315931492963622
22.0	24.0	2.8142060323928953e-6	0.05539727268844901	0.8171297511656312	0.11322707651730057	0.014243085422586729
24.0	24.0	4.583387708275831e-7	0.030334171530781644	0.8665600935017748	0.09234559213980847	0.010759684488864284
26.0	24.0	7.32535250867629e-8	0.01629998178511199	0.9018152476005409	0.07390831029183992	0.007976387068982243
28.0	24.0	1.1565087418484857e-8	0.008652080638493325	0.9270751097379887	0.058431742144827784	0.005841055913602868
30.0	24.0	1.811181892462038e-9	0.004555612272463924	0.9453769841516466	0.04582443858749672	0.0042429631772108465
0.0	26.0	0.9763210694006024	0.022507958621646503	1.5701613004887437e-4	6.985706474744089e-4	3.153852002278783e-4
2.0	26.0	0.9155478141591579	0.07842529995431857	0.0011125261187674052	0.0035239940263913517	0.001390365741364575
4.0	26.0	0.7378416053677181	0.23483888557563834	0.006774385460478084	0.015277550769214268	0.005267572826951153
6.0	26.0	0.4172019097753689	0.49338378221288776	0.028942139305040367	0.04647007190050883	0.014002096806194256
8.0	26.0	0.14980762322881966	0.6582702194676988	0.07852281015615124	0.08976301512615172	0.023636332021178475
10.0	26.0	0.03960041111936647	0.6465493814877592	0.1568336292966298	0.12764378522263908	0.029372792873605547
12.0	26.0	0.00889563889482814	0.5396483616295408	0.26619152303522453	0.15424588495145902	0.03101859148894752
14.0	26.0	0.0017788149906074382	0.40095553256524824	0.40218459794517214	0.16592188913004566	0.029159165368926675
16.0	26.0	3.1992899096501326e-4	0.26794813458611816	0.5465448778269816	0.16053249699531905	0.02465456160061624
18.0	26.0	5.240486710947858e-5	0.1630799154218222	0.6764277786311008	0.14145472225459418	0.018985178825373403
20.0	26.0	7.97989485212993e-6	0.09226940802102117	0.7782597267785617	0.11587225443126055	0.013590630874304368
22.0	26.0	1.154765959185637e-6	0.04961194463295745	0.8509400010897338	0.09020128458858309	0.00924561492276665
24.0	26.0	1.6167471538740936e-7	0.02580869791382521	0.9001702374365472	0.06793558448098197	0.006085318493930092
26.0	26.0	2.2173284350986932e-8	0.013151816100214948	0.9328034616468811	0.05012122756403872	0.003923472515581023
28.0	26.0	3.0024899686594125e-9	0.0066171195059237225	0.9543754646298782	0.03650982063917904	0.002497592222528929
30.0	26.0	4.033570305111155e-10	0.0033030013866998994	0.9687348193614378	0.02638482554623191	0.0015773533022733358
0.0	28.0	0.9824095944864635	0.01645851023889542	7.80741369390572e-5	6.207552579317583e-4	4.3306587977036843e-4
2.0	28.0	0.9300229896698935	0.06397966867372042	6.480171223765251e-4	0.00339593405960601	0.0019533904744037504
4.0	28.0	0.7577452450951494	0.21405328544172064	0.004629074998443735	0.0159891927274133	0.0075832017372728065
6.0	28.0	0.41961115824720085	0.48673892927007983	0.022474820193165733	0.05116678139843087	0.02000831089112272
8.0	28.0	0.1395739845573057	0.6648197408481169	0.06554383894074309	0.0983520237034365	0.03171041195039787
10.0	28.0	0.03352221082978597	0.6556656906333371	0.13801880127491678	0.13650521070470495	0.03628808655725508
12.0	28.0	0.00684447369057178	0.5497183569655614	0.24707218541096473	0.16106248222801398	0.03530250170488812
14.0	28.0	0.0012378504026370456	0.40824297422714645	0.39176908360839724	0.16832950440789332	0.030420587353926203
16.0	28.0	1.9868720182375776e-4	0.26907343709019194	0.5513280544417835	0.15613480637402175	0.02326501489217922
18.0	28.0	2.8579811525139303e-5	0.15893175132294793	0.6953088534942474	0.12978573141227612	0.015945083959003386
20.0	28.0	3.773020392876231e-6	0.08615705328119472	0.8047958934986565	0.09901351858221581	0.010029761617539927
22.0	28.0	4.6987458116869186e-7	0.04405893669056889	0.8787326252509774	0.07125659178085357	0.005951376403019064
24.0	28.0	5.6438781194534185e-8	0.02173101754533326	0.9254024099631022	0.04946049677133407	0.003406019281449503
26.0	28.0	6.6361122842908286e-009	0.010492199445096115	0.9539924236063219	0.033607199669488136	0.001908170642981352
28.0	28.0	7.706945736992181e-10	0.005003633467303126	0.9713856899622764	0.022554783083538546	0.0010558927161874528
30.0	28.0	8.886557498419909e-11	0.0023691203241441453	0.9820218604999672	0.015028916160248323	5.801029267746814e-4
