# Supplementary material for: Motor expertise facilitates the accuracy of state extrapolation in perception
Source: PLoS One. 2017 Nov 6;12(11):e0187666. doi: 10.1371/journal.pone.0187666 (PMC5673241; doi:10.1371/journal.pone.0187666)
Supplement: S1 File — (ZIP) [file pone.0187666.s001.zip › Data/Data06_DaysSinceSkillAcquisition.csv]

Subject	Group	DaysSinceSkillAcqu
1	M	335
2	M	346
3	M	190
4	M	342
5	M	283
6	M	553
7	M	570
8	M	273
9	M	343
